# Supplementary material for: Expression of long noncoding RNA Xist is induced by glucocorticoids
Source: Front Endocrinol (Lausanne). 2022 Sep 14;13:1005944. doi: 10.3389/fendo.2022.1005944 (PMC9516292; doi:10.3389/fendo.2022.1005944)
Supplement: Supplementary file 2 [file Table_1.xlsx]

## Sheet: gene_exp
test_id	gene_id	gene	locus	sample_1 (GR-flox)	sample_2 (GR KO)	status	value_1	value_2	log2(fold_change)	test_stat	p_value	q_value	significant
XLOC_000001	XLOC_000001	Lypla1	chr1:4797973-4836816	OtA1982	OtA1690	OK	45.5063	54.6437	0.263989	-0.390385	0.696252	0.99991	no
XLOC_000002	XLOC_000002	Tcea1	chr1:4847774-4887990	OtA1982	OtA1690	OK	29.2657	19.4668	-0.588194	0.773334	0.439325	0.99991	no
XLOC_000003	XLOC_000003	Atp6v1h	chr1:5073253-5152630	OtA1982	OtA1690	OK	62.7347	51.9451	-0.272276	0.402595	0.687246	0.99991	no
XLOC_000004	XLOC_000004	Oprk1	chr1:5578573-5596214	OtA1982	OtA1690	NOTEST	0	0.0280866	1.79769e+308	1.79769e+308	0.266016	1	no
XLOC_000005	XLOC_000005	Rb1cc1	chr1:6204742-6266422	OtA1982	OtA1690	OK	7.65385	3.71427	-1.04311	0.99913	0.317732	0.99991	no
XLOC_000006	XLOC_000006	Fam150a	chr1:6349361-6385130	OtA1982	OtA1690	OK	12.7028	25.1487	0.985345	-0.914549	0.360428	0.99991	no
XLOC_000007	XLOC_000007	St18	chr1:6477311-6851021	OtA1982	OtA1690	NOTEST	0	0	0	0	1	1	no
XLOC_000008	XLOC_000008	Pcmtd1	chr1:7079000-7163709	OtA1982	OtA1690	OK	6.34697	4.67286	-0.441762	0.509369	0.610493	0.99991	no
XLOC_000009	XLOC_000009	Rrs1	chr1:9535488-9537536	OtA1982	OtA1690	OK	4.58925	2.52622	-0.861275	0.874282	0.381965	0.99991	no
XLOC_000010	XLOC_000010	Adhfe1	chr1:9538126-9621348	OtA1982	OtA1690	NOTEST	0.180454	0.0868982	-1.05424	0.478242	0.632478	1	no
XLOC_000011	XLOC_000011	3110035E14Rik	chr1:9538126-9621348	OtA1982	OtA1690	NOTEST	0	0	0	0	1	1	no
XLOC_000012	XLOC_000012	1700034P13Rik	chr1:9710227-9761337	OtA1982	OtA1690	NOTEST	0.180001	0	-1.79769e+308	-1.79769e+308	0.376107	1	no
XLOC_000013	XLOC_000013	Sgk3	chr1:9788210-9892649	OtA1982	OtA1690	NOTEST	0.623496	0.459712	-0.439649	0.359019	0.719581	1	no
XLOC_000014	XLOC_000014	6030422M02Rik	chr1:9898718-9931035	OtA1982	OtA1690	NOTEST	0	0	0	0	1	1	no
XLOC_000015	XLOC_000015	Cspp1	chr1:10014911-10126849	OtA1982	OtA1690	OK	9.02594	6.38429	-0.49955	0.078551	0.93739	0.99991	no
XLOC_000016	XLOC_000016	Prex2	chr1:10983545-11293763	OtA1982	OtA1690	NOTEST	0.264048	0.87209	1.72368	-1.2353	0.216718	1	no
XLOC_000017	XLOC_000017	A830018L16Rik	chr1:11404185-11965983	OtA1982	OtA1690	NOTEST	0	0.0210604	1.79769e+308	1.79769e+308	0.259813	1	no
XLOC_000018	XLOC_000018	4932411L15	chr1:12657643-12663171	OtA1982	OtA1690	NOTEST	0	0	0	0	1	1	no
XLOC_000019	XLOC_000019	Sulf1	chr1:12682465-12851264	OtA1982	OtA1690	OK	0.675775	9.78548	3.85603	-3.31014	0.000932508	0.100655	no
XLOC_000020	XLOC_000020	Xkr9	chr1:13658851-13691804	OtA1982	OtA1690	NOTEST	0	0.0731312	1.79769e+308	1.79769e+308	0.188308	1	no
XLOC_000021	XLOC_000021	Kcnb2	chr1:15302532-15704295	OtA1982	OtA1690	NOTEST	0	0	0	0	1	1	no
XLOC_000022	XLOC_000022	Terf1	chr1:15795735-15833510	OtA1982	OtA1690	OK	10.1721	4.91402	-1.04963	1.04429	0.296352	0.99991	no
XLOC_000023	XLOC_000023	Rdh10	chr1:16095962-16122631	OtA1982	OtA1690	OK	0.549564	1.20374	1.13116	-0.876618	0.380694	0.99991	no
XLOC_000024	XLOC_000024	D030040B21Rik	chr1:16647632-16668356	OtA1982	OtA1690	NOTEST	0.404236	0.146028	-1.46895	0.319768	0.749144	1	no
XLOC_000025	XLOC_000025	Tmem70	chr1:16647632-16668356	OtA1982	OtA1690	OK	15.8033	13.1383	-0.266454	0.309444	0.756984	0.99991	no
XLOC_000026	XLOC_000026	Ly96	chr1:16678099-16699689	OtA1982	OtA1690	OK	32.1609	19.6463	-0.711052	0.664286	0.506507	0.99991	no
XLOC_000027	XLOC_000027	Gdap1	chr1:17135453-17154351	OtA1982	OtA1690	NOTEST	0	0	0	0	1	1	no
XLOC_000028	XLOC_000028	Pi15	chr1:17591981-17621020	OtA1982	OtA1690	NOTEST	0.108788	0.0186919	-2.54104	1.30048	0.193435	1	no
XLOC_000029	XLOC_000029	Crispld1	chr1:17717497-17756288	OtA1982	OtA1690	NOTEST	0	0	0	0	1	1	no
XLOC_000030	XLOC_000030	Tfap2d	chr1:19093102-19156413	OtA1982	OtA1690	NOTEST	0	0	0	0	1	1	no
XLOC_000031	XLOC_000031	Tfap2b	chr1:19198994-19228815	OtA1982	OtA1690	NOTEST	0	0	0	0	1	1	no
XLOC_000032	XLOC_000032	4930486I03Rik	chr1:20047859-20608138	OtA1982	OtA1690	NOTEST	0	0	0	0	1	1	no
XLOC_000033	XLOC_000033	Mir206	chr1:20669090-20669163	OtA1982	OtA1690	NOTEST	0	0	0	0	1	1	no
XLOC_000034	XLOC_000034	Mir133b	chr1:20672849-20672968	OtA1982	OtA1690	NOTEST	0	0	0	0	1	1	no
XLOC_000035	XLOC_000035	Il17a	chr1:20720985-20724577	OtA1982	OtA1690	NOTEST	0	0	0	0	1	1	no
XLOC_000036	XLOC_000036	Paqr8	chr1:20880702-20929687	OtA1982	OtA1690	OK	1.8346	0.745577	-1.29904	1.08489	0.277968	0.99991	no
XLOC_000037	XLOC_000037	Efhc1	chr1:20941706-20980922	OtA1982	OtA1690	NOTEST	1.14688	0.439656	-1.38326	1.03098	0.302549	1	no
XLOC_000038	XLOC_000038	Tmem14a	chr1:21208711-21220248	OtA1982	OtA1690	OK	5.06652	2.92209	-0.793993	0.714916	0.474661	0.99991	no
XLOC_000039	XLOC_000039	Gsta3	chr1:21230669-21255640	OtA1982	OtA1690	NOTEST	0.272428	0.657656	1.27146	-0.692782	0.488446	1	no
XLOC_000040	XLOC_000040	Khdc1a	chr1:21339757-21342280	OtA1982	OtA1690	NOTEST	0	0	0	0	1	1	no
XLOC_000041	XLOC_000041	Khdc1c	chr1:21358411-21359824	OtA1982	OtA1690	NOTEST	0	0	0	0	1	1	no
XLOC_000042	XLOC_000042	Khdc1b	chr1:21373636-21376465	OtA1982	OtA1690	NOTEST	0	0	0	0	1	1	no
XLOC_000043	XLOC_000043	-	chr1:23263116-23267885	OtA1982	OtA1690	OK	1.75128	2.00271	0.193547	-0.15774	0.874662	0.99991	no
XLOC_000044	XLOC_000044	Mir30a	chr1:23279107-23279178	OtA1982	OtA1690	NOTEST	0	0	0	0	1	1	no
XLOC_000045	XLOC_000045	Mir30c-2	chr1:23298539-23298623	OtA1982	OtA1690	NOTEST	0	0	0	0	1	1	no
XLOC_000046	XLOC_000046	B3gat2	chr1:23768764-23929128	OtA1982	OtA1690	NOTEST	0.0694475	0.188608	1.44139	-0.192028	0.84772	1	no
XLOC_000047	XLOC_000047	Col9a1	chr1:24184448-24259577	OtA1982	OtA1690	NOTEST	0	0	0	0	1	1	no
XLOC_000048	XLOC_000048	Lmbrd1	chr1:24685382-24823146	OtA1982	OtA1690	OK	12.057	6.9738	-0.789858	1.12639	0.260002	0.99991	no
XLOC_000049	XLOC_000049	Lgsn	chr1:31197922-31279501	OtA1982	OtA1690	NOTEST	0	0.0741249	1.79769e+308	1.79769e+308	0.222504	1	no
XLOC_000050	XLOC_000050	4930521A18Rik	chr1:31279683-31281132	OtA1982	OtA1690	NOTEST	0	0	0	0	1	1	no
XLOC_000051	XLOC_000051	Gm4850	chr1:31321691-31324906	OtA1982	OtA1690	NOTEST	0	0	0	0	1	1	no
XLOC_000052	XLOC_000052	Khdrbs2	chr1:32229650-32714583	OtA1982	OtA1690	NOTEST	0	0	0	0	1	1	no
XLOC_000053	XLOC_000053	1700001G17Rik	chr1:33726668-33727557	OtA1982	OtA1690	NOTEST	0.763539	0.184865	-2.04623	1.02426	0.305713	1	no
XLOC_000054	XLOC_000054	Rab23	chr1:33776740-33799409	OtA1982	OtA1690	OK	5.01909	3.10677	-0.69201	0.743912	0.45693	0.99991	no
XLOC_000055	XLOC_000055	Dst	chr1:34068669-34365497	OtA1982	OtA1690	OK	1.4057	1.39264	-0.0134746	0.0159648	0.987262	0.99991	no
XLOC_000056	XLOC_000056	Imp4	chr1:34493514-34503873	OtA1982	OtA1690	OK	45.51	38.8598	-0.227904	0.305911	0.759672	0.99991	no
XLOC_000057	XLOC_000057	Ptpn18	chr1:34516590-34530624	OtA1982	OtA1690	NOTEST	0	0	0	0	1	1	no
XLOC_000058	XLOC_000058	Prss39	chr1:34555274-34559907	OtA1982	OtA1690	NOTEST	0	0	0	0	1	1	no
XLOC_000059	XLOC_000059	Cfc1	chr1:34592492-34601156	OtA1982	OtA1690	NOTEST	0	0	0	0	1	1	no
XLOC_000060	XLOC_000060	Fam123c	chr1:34636537-34647789	OtA1982	OtA1690	NOTEST	0	0	0	0	1	1	no
XLOC_000061	XLOC_000061	Arhgef4	chr1:34858566-34869599	OtA1982	OtA1690	NOTEST	0.0416159	0	-1.79769e+308	-1.79769e+308	0.200254	1	no
XLOC_000062	XLOC_000062	Plekhb2	chr1:34906803-34936430	OtA1982	OtA1690	OK	40.2119	16.5199	-1.28342	1.78312	0.0745666	0.878597	no
XLOC_000063	XLOC_000063	Hs6st1	chr1:36125244-36163291	OtA1982	OtA1690	OK	1.60448	0.536405	-1.58071	1.39077	0.164295	0.99991	no
XLOC_000064	XLOC_000064	Arid5a	chr1:36364577-36380874	OtA1982	OtA1690	OK	1.9318	0.457405	-2.0784	1.64298	0.100387	0.971619	no
XLOC_000065	XLOC_000065	Cnnm4	chr1:36528441-36565626	OtA1982	OtA1690	OK	2.79081	1.32652	-1.07304	0.670103	0.502792	0.99991	no
XLOC_000066	XLOC_000066	Cnnm3	chr1:36568720-36585082	OtA1982	OtA1690	NOTEST	0.419391	0.554998	0.404187	-0.310428	0.756235	1	no
XLOC_000067	XLOC_000067	Cox5b	chr1:36748316-36750478	OtA1982	OtA1690	OK	18.8567	8.0361	-1.23051	0.922652	0.356188	0.99991	no
XLOC_000068	XLOC_000068	4933424G06Rik	chr1:36771382-36814805	OtA1982	OtA1690	NOTEST	0	0	0	0	1	1	no
XLOC_000069	XLOC_000069	Zap70	chr1:36818705-36839661	OtA1982	OtA1690	NOTEST	0	0.0637008	1.79769e+308	1.79769e+308	0.188308	1	no
XLOC_000070	XLOC_000070	Cnga3	chr1:37276105-37320229	OtA1982	OtA1690	NOTEST	0	0	0	0	1	1	no
XLOC_000071	XLOC_000071	Inpp4a	chr1:37356737-37467580	OtA1982	OtA1690	OK	1.48462	0.847526	-0.808767	0.808368	0.418879	0.99991	no
XLOC_000072	XLOC_000072	Unc50	chr1:37487016-37495969	OtA1982	OtA1690	OK	27.1259	10.1499	-1.41821	1.45477	0.145733	0.99991	no
XLOC_000073	XLOC_000073	Lipt1	chr1:37928683-37934443	OtA1982	OtA1690	OK	8.70912	10.5591	0.277891	-0.281005	0.778707	0.99991	no
XLOC_000074	XLOC_000074	Mrpl30	chr1:37947318-37955241	OtA1982	OtA1690	OK	213.439	154.392	-0.467219	0.646872	0.517715	0.99991	no
XLOC_000075	XLOC_000075	Eif5b	chr1:38054854-38186507	OtA1982	OtA1690	OK	20.8989	14.4368	-0.533681	0.646024	0.518264	0.99991	no
XLOC_000076	XLOC_000076	Nms	chr1:38995993-39007121	OtA1982	OtA1690	NOTEST	0	0	0	0	1	1	no
XLOC_000077	XLOC_000077	Pdcl3	chr1:39044615-39054081	OtA1982	OtA1690	OK	187.096	146.838	-0.349555	0.434988	0.663571	0.99991	no
XLOC_000078	XLOC_000078	Npas2	chr1:39251116-39420085	OtA1982	OtA1690	NOTEST	0.0787994	0	-1.79769e+308	-1.79769e+308	0.132109	1	no
XLOC_000079	XLOC_000079	Rpl31	chr1:39424695-39535592	OtA1982	OtA1690	OK	27.1028	13.3446	-1.02218	1.20869	0.226782	0.99991	no
XLOC_000080	XLOC_000080	D1Bwg0212e	chr1:39592646-39603722	OtA1982	OtA1690	NOTEST	0.458412	0.212255	-1.11085	0.760907	0.446713	1	no
XLOC_000081	XLOC_000081	Map4k4	chr1:39957757-40083155	OtA1982	OtA1690	OK	2.52071	2.11182	-0.25534	0.268565	0.788265	0.99991	no
XLOC_000082	XLOC_000082	Il1r2	chr1:40133056-40182070	OtA1982	OtA1690	NOTEST	0	0	0	0	1	1	no
XLOC_000083	XLOC_000083	Il1r1	chr1:40281924-40373023	OtA1982	OtA1690	OK	1.87009	0.112563	-4.05431	2.77347	0.00554623	0.299331	no
XLOC_000084	XLOC_000084	Il1rl2	chr1:40381398-40424308	OtA1982	OtA1690	OK	1.47219	0.0721223	-4.35137	2.06557	0.0388691	0.733133	no
XLOC_000085	XLOC_000085	Il1rl1	chr1:40496493-40522259	OtA1982	OtA1690	OK	15.7758	45.2191	1.51922	-1.96552	0.0493539	0.798854	no
XLOC_000086	XLOC_000086	Il18r1	chr1:40522396-40557699	OtA1982	OtA1690	NOTEST	0	0.0792756	1.79769e+308	1.79769e+308	0.261441	1	no
XLOC_000087	XLOC_000087	Il18rap	chr1:40572206-40608459	OtA1982	OtA1690	NOTEST	0.795619	1.10257	0.470714	-0.275116	0.783227	1	no
XLOC_000088	XLOC_000088	Slc9a4	chr1:40637071-40687576	OtA1982	OtA1690	NOTEST	0	0	0	0	1	1	no
XLOC_000089	XLOC_000089	Slc9a2	chr1:40738556-40825730	OtA1982	OtA1690	NOTEST	0	0	0	0	1	1	no
XLOC_000090	XLOC_000090	Tmem182	chr1:40862445-40912112	OtA1982	OtA1690	NOTEST	0	0.141661	1.79769e+308	1.79769e+308	0.188308	1	no
XLOC_000091	XLOC_000091	Pou3f3	chr1:42753990-42757054	OtA1982	OtA1690	NOTEST	0	0	0	0	1	1	no
XLOC_000092	XLOC_000092	2900092D14Rik	chr1:42757180-42760021	OtA1982	OtA1690	NOTEST	0	0	0	0	1	1	no
XLOC_000093	XLOC_000093	Mrps9	chr1:42908077-42962528	OtA1982	OtA1690	OK	50.0642	30.8304	-0.699428	0.998462	0.318056	0.99991	no
XLOC_000094	XLOC_000094	Gpr45	chr1:43009716-43092294	OtA1982	OtA1690	NOTEST	0	0	0	0	1	1	no
XLOC_000095	XLOC_000095	AI597479	chr1:43155554-43172791	OtA1982	OtA1690	OK	5.84343	2.74387	-1.0906	1.27703	0.201593	0.99991	no
XLOC_000096	XLOC_000096	Nck2	chr1:43502595-43627363	OtA1982	OtA1690	OK	4.75348	1.41876	-1.74436	1.77143	0.0764885	0.882293	no
XLOC_000097	XLOC_000097	1500015O10Rik	chr1:43787446-43799409	OtA1982	OtA1690	OK	1.52932	0.185138	-3.04622	1.59152	0.111492	0.99991	no
XLOC_000098	XLOC_000098	Tpp2	chr1:43990828-44059921	OtA1982	OtA1690	OK	11.1924	7.91939	-0.499056	0.61038	0.54161	0.99991	no
XLOC_000099	XLOC_000099	Bivm	chr1:44175976-44201616	OtA1982	OtA1690	OK	4.30513	3.19741	-0.429154	0.404973	0.685498	0.99991	no
XLOC_000100	XLOC_000100	Ercc5	chr1:44204588-44238105	OtA1982	OtA1690	OK	2.28667	1.49799	-0.610219	0.588815	0.555986	0.99991	no
XLOC_000101	XLOC_000101	Gulp1	chr1:44608500-44853681	OtA1982	OtA1690	OK	26.8477	29.1768	0.120025	-0.0863103	0.93122	0.99991	no
XLOC_000102	XLOC_000102	Col3a1	chr1:45368382-45406551	OtA1982	OtA1690	OK	9.1373	0.820282	-3.47758	3.89091	9.98703e-05	0.0157795	yes
XLOC_000103	XLOC_000103	Wdr75	chr1:45852345-45880458	OtA1982	OtA1690	OK	48.6287	29.6217	-0.715151	1.05353	0.292097	0.99991	no
XLOC_000104	XLOC_000104	Dnahc7b	chr1:46123582-46430395	OtA1982	OtA1690	NOTEST	0.0086191	0	-1.79769e+308	-1.79769e+308	0.200254	1	no
XLOC_000105	XLOC_000105	Tmeff2	chr1:50984366-51244114	OtA1982	OtA1690	OK	13.4202	18.1657	0.436805	-0.407267	0.683812	0.99991	no
XLOC_000106	XLOC_000106	Sdpr	chr1:51275229-51390623	OtA1982	OtA1690	OK	49.5543	156.417	1.65832	-1.44657	0.148016	0.99991	no
XLOC_000107	XLOC_000107	Stat4	chr1:52065087-52164028	OtA1982	OtA1690	NOTEST	0	0	0	0	1	1	no
XLOC_000108	XLOC_000108	Stat1	chr1:52176281-52218709	OtA1982	OtA1690	OK	4.40099	3.17747	-0.469952	0.551533	0.581269	0.99991	no
XLOC_000109	XLOC_000109	Tmem194b	chr1:52687548-52708763	OtA1982	OtA1690	OK	2.07065	0.923009	-1.16567	0.811175	0.417265	0.99991	no
XLOC_000110	XLOC_000110	Hibch	chr1:52901887-52977704	OtA1982	OtA1690	OK	22.6868	13.7589	-0.721486	0.876767	0.380613	0.99991	no
XLOC_000111	XLOC_000111	Mstn	chr1:53118506-53124923	OtA1982	OtA1690	NOTEST	0	0	0	0	1	1	no
XLOC_000112	XLOC_000112	Ormdl1	chr1:53353938-53367089	OtA1982	OtA1690	OK	15.781	14.4978	-0.122356	0.162143	0.871194	0.99991	no
XLOC_000113	XLOC_000113	Osgepl1	chr1:53370493-53383055	OtA1982	OtA1690	OK	12.628	5.85648	-1.10852	1.26442	0.20608	0.99991	no
XLOC_000114	XLOC_000114	Ccdc150	chr1:54307526-54425571	OtA1982	OtA1690	NOTEST	0	0	0	0	1	1	no
XLOC_000115	XLOC_000115	Coq10b	chr1:55109613-55129546	OtA1982	OtA1690	OK	19.4513	11.7832	-0.723128	0.901732	0.367199	0.99991	no
XLOC_000116	XLOC_000116	Hspe1	chr1:55144991-55148161	OtA1982	OtA1690	OK	277.208	289.088	0.0605392	-0.0888548	0.929197	0.99991	no
XLOC_000117	XLOC_000117	Mob4	chr1:55188088-55211743	OtA1982	OtA1690	OK	31.6707	34.2017	0.110921	-0.163728	0.869945	0.99991	no
XLOC_000118	XLOC_000118	Rftn2	chr1:55227003-55285460	OtA1982	OtA1690	NOTEST	0	0	0	0	1	1	no
XLOC_000119	XLOC_000119	Mars2	chr1:55294020-55296902	OtA1982	OtA1690	OK	1.20912	1.22105	0.0141598	-0.012613	0.989937	0.99991	no
XLOC_000120	XLOC_000120	Plcl1	chr1:55462789-55811129	OtA1982	OtA1690	NOTEST	0.0822093	0.138432	0.751804	-0.48518	0.627548	1	no
XLOC_000121	XLOC_000121	9130227L01Rik	chr1:55988084-56028942	OtA1982	OtA1690	NOTEST	0	0	0	0	1	1	no
XLOC_000122	XLOC_000122	9130024F11Rik	chr1:57028312-57032040	OtA1982	OtA1690	NOTEST	0.501747	0.365057	-0.458836	0.218523	0.827022	1	no
XLOC_000123	XLOC_000123	1700066M21Rik	chr1:57434463-57442266	OtA1982	OtA1690	NOTEST	0.484428	0.448643	-0.110714	0.0818065	0.934801	1	no
XLOC_000124	XLOC_000124	9430016H08Rik	chr1:57445087-57472802	OtA1982	OtA1690	OK	25.9579	13.3946	-0.954526	0.976362	0.328885	0.99991	no
XLOC_000125	XLOC_000125	Spats2l	chr1:57831704-58005241	OtA1982	OtA1690	NOTEST	0.0589984	0.390692	2.72728	-1.20811	0.227003	1	no
XLOC_000126	XLOC_000126	Sgol2	chr1:58042183-58083121	OtA1982	OtA1690	OK	3.07184	2.71829	-0.176403	0.17105	0.864185	0.99991	no
XLOC_000127	XLOC_000127	Aox1	chr1:58086812-58163254	OtA1982	OtA1690	NOTEST	1.02484	0.707546	-0.534503	0.471054	0.637602	1	no
XLOC_000128	XLOC_000128	Aox3	chr1:58169979-58257296	OtA1982	OtA1690	NOTEST	0	0	0	0	1	1	no
XLOC_000129	XLOC_000129	Aox4	chr1:58267240-58325440	OtA1982	OtA1690	NOTEST	0.0438044	0	-1.79769e+308	-1.79769e+308	0.15616	1	no
XLOC_000130	XLOC_000130	Aox3l1	chr1:58335169-58436108	OtA1982	OtA1690	NOTEST	0	0	0	0	1	1	no
XLOC_000131	XLOC_000131	Bzw1	chr1:58449968-58464199	OtA1982	OtA1690	OK	179.276	199.28	0.152614	-0.180617	0.856668	0.99991	no
XLOC_000132	XLOC_000132	Nif3l1	chr1:58487836-58519220	OtA1982	OtA1690	OK	41.9626	28.592	-0.553493	0.663616	0.506936	0.99991	no
XLOC_000133	XLOC_000133	Ndufb3	chr1:58643442-58652792	OtA1982	OtA1690	OK	128.759	84.5998	-0.60595	0.83596	0.403178	0.99991	no
XLOC_000134	XLOC_000134	Gm20257	chr1:58709484-58712675	OtA1982	OtA1690	OK	2.00039	1.55603	-0.362408	0.2668	0.789623	0.99991	no
XLOC_000135	XLOC_000135	Cflar	chr1:58770129-58815726	OtA1982	OtA1690	OK	4.06873	10.358	1.34809	-1.12667	0.259884	0.99991	no
XLOC_000136	XLOC_000136	Casp8	chr1:58852217-58904347	OtA1982	OtA1690	OK	6.36143	5.79707	-0.134027	0.15158	0.879518	0.99991	no
XLOC_000137	XLOC_000137	Stradb	chr1:59030414-59051965	OtA1982	OtA1690	OK	2.86275	1.55094	-0.884257	0.705555	0.480465	0.99991	no
XLOC_000138	XLOC_000138	Cdk15	chr1:59313750-59409365	OtA1982	OtA1690	OK	3.26909	2.28949	-0.513866	0.369696	0.711609	0.99991	no
XLOC_000139	XLOC_000139	Fzd7	chr1:59538990-59543799	OtA1982	OtA1690	OK	2.44454	0.600273	-2.02587	1.77854	0.0753155	0.878597	no
XLOC_000140	XLOC_000140	Gm973	chr1:59573107-59693139	OtA1982	OtA1690	NOTEST	0.0315904	0	-1.79769e+308	-1.79769e+308	0.300422	1	no
XLOC_000141	XLOC_000141	Nop58	chr1:59741811-59768354	OtA1982	OtA1690	OK	292.226	411.519	0.493874	-0.319065	0.749677	0.99991	no
XLOC_000142	XLOC_000142	Snord70	chr1:59741811-59768354	OtA1982	OtA1690	NOTEST	0	0	0	0	1	1	no
XLOC_000143	XLOC_000143	Snord11	chr1:59741811-59768354	OtA1982	OtA1690	NOTEST	0	0	0	0	1	1	no
XLOC_000144	XLOC_000144	Bmpr2	chr1:59821480-59927703	OtA1982	OtA1690	NOTEST	0.505928	0.3806	-0.410659	0.309615	0.756854	1	no
XLOC_000145	XLOC_000145	Fam117b	chr1:59969849-60042190	OtA1982	OtA1690	OK	1.48033	1.0794	-0.45568	0.45264	0.650808	0.99991	no
XLOC_000146	XLOC_000146	Carf	chr1:60133711-60207878	OtA1982	OtA1690	OK	4.38776	2.82014	-0.637715	0.231094	0.817241	0.99991	no
XLOC_000147	XLOC_000147	Nbeal1	chr1:60237442-60391549	OtA1982	OtA1690	NOTEST	0.67538	0.79095	0.227887	-0.247995	0.804138	1	no
XLOC_000148	XLOC_000148	Cyp20a1	chr1:60400161-60444906	OtA1982	OtA1690	OK	48.8764	43.3003	-0.17476	0.245956	0.805716	0.99991	no
XLOC_000149	XLOC_000149	Abi2	chr1:60466462-60538007	OtA1982	OtA1690	OK	5.92601	4.0706	-0.541819	0.671296	0.502032	0.99991	no
XLOC_000150	XLOC_000150	Cd28	chr1:60803231-60830203	OtA1982	OtA1690	NOTEST	0.0761738	0.702722	3.20559	-2.09929	0.0357916	1	no
XLOC_000151	XLOC_000151	Ctla4	chr1:60965868-60972674	OtA1982	OtA1690	NOTEST	0	0	0	0	1	1	no
XLOC_000152	XLOC_000152	Icos	chr1:61034757-61057164	OtA1982	OtA1690	NOTEST	0	0	0	0	1	1	no
XLOC_000153	XLOC_000153	9530026F06Rik	chr1:61435275-61452748	OtA1982	OtA1690	NOTEST	0	0	0	0	1	1	no
XLOC_000154	XLOC_000154	Pard3b	chr1:61685397-62688858	OtA1982	OtA1690	NOTEST	0.242297	0.245373	0.0181987	-0.0146558	0.988307	1	no
XLOC_000155	XLOC_000155	Nrp2	chr1:62749890-62865266	OtA1982	OtA1690	OK	6.22887	6.75487	0.116957	-0.133996	0.893406	0.99991	no
XLOC_000156	XLOC_000156	Gm11602	chr1:63161044-63227060	OtA1982	OtA1690	NOTEST	0.618772	0.744473	0.266811	-0.0170553	0.986393	1	no
XLOC_000157	XLOC_000157	Eef1b2	chr1:63161044-63227060	OtA1982	OtA1690	OK	192.749	185.851	-0.0525771	0.0494748	0.960541	0.99991	no
XLOC_000158	XLOC_000158	Snora41	chr1:63161044-63227060	OtA1982	OtA1690	NOTEST	0	0	0	0	1	1	no
XLOC_000159	XLOC_000159	Zdbf2	chr1:63319842-63361149	OtA1982	OtA1690	NOTEST	0	0	0	0	1	1	no
XLOC_000160	XLOC_000160	Adam23	chr1:63492477-63643089	OtA1982	OtA1690	NOTEST	0.388426	0	-1.79769e+308	-1.79769e+308	0.0557474	1	no
XLOC_000161	XLOC_000161	Fastkd2	chr1:63777198-63799959	OtA1982	OtA1690	OK	19.0176	10.9641	-0.794552	0.985751	0.324255	0.99991	no
XLOC_000162	XLOC_000162	Gm13749	chr1:64011300-64015573	OtA1982	OtA1690	NOTEST	0	0	0	0	1	1	no
XLOC_000163	XLOC_000163	Creb1	chr1:64579377-64651122	OtA1982	OtA1690	OK	5.34275	2.63521	-1.01966	1.20839	0.226899	0.99991	no
XLOC_000164	XLOC_000164	Ccnyl1	chr1:64737918-64772216	OtA1982	OtA1690	OK	2.57194	0.87817	-1.55029	1.42915	0.152962	0.99991	no
XLOC_000165	XLOC_000165	Pikfyve	chr1:65233258-65325270	OtA1982	OtA1690	OK	1.66962	1.40819	-0.245685	0.215576	0.829318	0.99991	no
XLOC_000166	XLOC_000166	Pth2r	chr1:65357830-65435818	OtA1982	OtA1690	NOTEST	0	0	0	0	1	1	no
XLOC_000167	XLOC_000167	Crygf	chr1:65973095-65974878	OtA1982	OtA1690	NOTEST	0	0	0	0	1	1	no
XLOC_000168	XLOC_000168	Mtap2	chr1:66221896-66489157	OtA1982	OtA1690	NOTEST	0.702514	0.320096	-1.13402	0.339579	0.734174	1	no
XLOC_000169	XLOC_000169	Unc80	chr1:66515020-66745722	OtA1982	OtA1690	NOTEST	0	0	0	0	1	1	no
XLOC_000170	XLOC_000170	Rpe	chr1:66747436-66864169	OtA1982	OtA1690	OK	19.5145	18.1147	-0.107387	0.14224	0.88689	0.99991	no
XLOC_000171	XLOC_000171	Cps1	chr1:67169639-67277022	OtA1982	OtA1690	NOTEST	0.0464139	0	-1.79769e+308	-1.79769e+308	0.15616	1	no
XLOC_000172	XLOC_000172	Spag16	chr1:69873561-70771706	OtA1982	OtA1690	NOTEST	0	0	0	0	1	1	no
XLOC_000173	XLOC_000173	Vwc2l	chr1:70772288-70931971	OtA1982	OtA1690	NOTEST	0	0	0	0	1	1	no
XLOC_000174	XLOC_000174	Atic	chr1:71603729-71625977	OtA1982	OtA1690	OK	22.751	21.693	-0.0686958	0.072601	0.942124	0.99991	no
XLOC_000175	XLOC_000175	Apol7d	chr1:71699908-71709417	OtA1982	OtA1690	NOTEST	0	0.127678	1.79769e+308	1.79769e+308	0.188308	1	no
XLOC_000176	XLOC_000176	Gm8883	chr1:71934685-71937778	OtA1982	OtA1690	OK	0.641547	1.2558	0.968976	-0.56231	0.573905	0.99991	no
XLOC_000177	XLOC_000177	Tmem169	chr1:72330946-72349569	OtA1982	OtA1690	NOTEST	0.0400053	0.0481714	0.267985	-0.11317	0.909896	1	no
XLOC_000178	XLOC_000178	Xrcc5	chr1:72353994-72441527	OtA1982	OtA1690	OK	15.8555	11.7678	-0.430135	0.590587	0.554797	0.99991	no
XLOC_000179	XLOC_000179	Smarcal1	chr1:72629824-72683364	OtA1982	OtA1690	OK	2.26446	1.2922	-0.809335	0.795211	0.426491	0.99991	no
XLOC_000180	XLOC_000180	Rpl37a	chr1:72757833-72760387	OtA1982	OtA1690	OK	187.414	164.412	-0.188914	0.276394	0.782246	0.99991	no
XLOC_000181	XLOC_000181	Igfbp2	chr1:72871053-72899045	OtA1982	OtA1690	NOTEST	0	0	0	0	1	1	no
XLOC_000182	XLOC_000182	1700027A15Rik	chr1:73062609-73072082	OtA1982	OtA1690	NOTEST	0	0	0	0	1	1	no
XLOC_000183	XLOC_000183	D530049I02Rik	chr1:73437958-73477353	OtA1982	OtA1690	NOTEST	0	0	0	0	1	1	no
XLOC_000184	XLOC_000184	Rufy4	chr1:74172114-74194804	OtA1982	OtA1690	NOTEST	0	0	0	0	1	1	no
XLOC_000185	XLOC_000185	Cxcr2	chr1:74200567-74207820	OtA1982	OtA1690	NOTEST	0	0	0	0	1	1	no
XLOC_000186	XLOC_000186	Arpc2	chr1:74283080-74314787	OtA1982	OtA1690	OK	169.829	151.97	-0.160296	0.219825	0.826007	0.99991	no
XLOC_000187	XLOC_000187	Gpbar1	chr1:74325173-74326163	OtA1982	OtA1690	NOTEST	0	0	0	0	1	1	no
XLOC_000188	XLOC_000188	Pnkd	chr1:74331607-74400266	OtA1982	OtA1690	OK	34.2285	14.9557	-1.1945	0.479218	0.631783	0.99991	no
XLOC_000189	XLOC_000189	Gm216	chr1:74408681-74415895	OtA1982	OtA1690	NOTEST	0.110147	0	-1.79769e+308	-1.79769e+308	0.15616	1	no
XLOC_000190	XLOC_000190	Slc11a1	chr1:74421776-74432625	OtA1982	OtA1690	NOTEST	0.447715	0	-1.79769e+308	-1.79769e+308	0.0789755	1	no
XLOC_000191	XLOC_000191	Ctdsp1,Mir26b	chr1:74438182-74443859	OtA1982	OtA1690	OK	5.90912	2.42363	-1.28577	0.88136	0.378123	0.99991	no
XLOC_000192	XLOC_000192	Vil1	chr1:74455957-74634602	OtA1982	OtA1690	NOTEST	0	0.0431841	1.79769e+308	1.79769e+308	0.456975	1	no
XLOC_000193	XLOC_000193	Rqcd1	chr1:74455957-74634602	OtA1982	OtA1690	OK	28.0965	15.8063	-0.829887	0.753505	0.451147	0.99991	no
XLOC_000194	XLOC_000194	Plcd4	chr1:74455957-74634602	OtA1982	OtA1690	NOTEST	0	0	0	0	1	1	no
XLOC_000195	XLOC_000195	Bcs1l	chr1:74634856-74639017	OtA1982	OtA1690	OK	12.0243	9.74249	-0.303589	0.305818	0.759744	0.99991	no
XLOC_000196	XLOC_000196	Stk36	chr1:74640325-74683467	OtA1982	OtA1690	NOTEST	0.311416	0.22721	-0.454816	0.142387	0.886774	1	no
XLOC_000197	XLOC_000197	Ttll4	chr1:74708324-74745233	OtA1982	OtA1690	OK	2.02819	1.41885	-0.515476	0.376024	0.706899	0.99991	no
XLOC_000198	XLOC_000198	Cyp27a1	chr1:74760147-74784464	OtA1982	OtA1690	NOTEST	0.0619711	0	-1.79769e+308	-1.79769e+308	0.200254	1	no
XLOC_000199	XLOC_000199	Wnt6	chr1:74818465-74831893	OtA1982	OtA1690	NOTEST	0	0	0	0	1	1	no
XLOC_000200	XLOC_000200	Wnt10a	chr1:74838592-74850749	OtA1982	OtA1690	NOTEST	0	0	0	0	1	1	no
XLOC_000201	XLOC_000201	Cdk5r2	chr1:74901602-74904306	OtA1982	OtA1690	NOTEST	0	0	0	0	1	1	no
XLOC_000202	XLOC_000202	1810031K17Rik	chr1:75131788-75139246	OtA1982	OtA1690	OK	8.84984	5.44458	-0.70083	0.321559	0.747787	0.99991	no
XLOC_000203	XLOC_000203	Fam134a	chr1:75139359-75144584	OtA1982	OtA1690	OK	2.88563	2.35256	-0.294652	0.292972	0.769543	0.99991	no
XLOC_000204	XLOC_000204	Zfand2b	chr1:75165219-75168200	OtA1982	OtA1690	OK	12.7322	8.78581	-0.535235	0.456323	0.648158	0.99991	no
XLOC_000205	XLOC_000205	Ankzf1	chr1:75188708-75207353	OtA1982	OtA1690	OK	3.7786	2.42642	-0.639022	0.512418	0.608358	0.99991	no
XLOC_000206	XLOC_000206	Stk16	chr1:75207403-75216106	OtA1982	OtA1690	OK	4.37701	1.97486	-1.1482	0.550167	0.582205	0.99991	no
XLOC_000207	XLOC_000207	Dnajb2	chr1:75232997-75242267	OtA1982	OtA1690	OK	2.41431	2.2072	-0.129395	0.104833	0.916508	0.99991	no
XLOC_000208	XLOC_000208	Des	chr1:75356918-75364290	OtA1982	OtA1690	NOTEST	0.214853	0	-1.79769e+308	-1.79769e+308	0.116534	1	no
XLOC_000209	XLOC_000209	Speg	chr1:75371871-75428881	OtA1982	OtA1690	NOTEST	0.899328	0.470914	-0.933385	0.494055	0.621267	1	no
XLOC_000210	XLOC_000210	Gmppa	chr1:75432517-75439751	OtA1982	OtA1690	OK	39.8299	25.8034	-0.626287	0.739748	0.459453	0.99991	no
XLOC_000211	XLOC_000211	Accn4	chr1:75447084-75470915	OtA1982	OtA1690	NOTEST	0	0	0	0	1	1	no
XLOC_000212	XLOC_000212	Tmem198	chr1:75476106-75482268	OtA1982	OtA1690	NOTEST	0	0	0	0	1	1	no
XLOC_000213	XLOC_000213	Inha	chr1:75503651-75506929	OtA1982	OtA1690	NOTEST	0.415057	0	-1.79769e+308	-1.79769e+308	0.105344	1	no
XLOC_000214	XLOC_000214	Stk11ip	chr1:75518103-75533910	OtA1982	OtA1690	OK	1.52788	0.64986	-1.23333	1.01076	0.312133	0.99991	no
XLOC_000215	XLOC_000215	Slc4a3	chr1:75542840-75556006	OtA1982	OtA1690	NOTEST	0.197183	0.118631	-0.733063	0.468773	0.639232	1	no
XLOC_000216	XLOC_000216	Gm17751	chr1:76485707-76498603	OtA1982	OtA1690	NOTEST	0	0	0	0	1	1	no
XLOC_000217	XLOC_000217	Sgpp2	chr1:78306920-78485446	OtA1982	OtA1690	NOTEST	0.0554966	0.132506	1.25559	-0.103401	0.917645	1	no
XLOC_000218	XLOC_000218	Mogat1	chr1:78507634-78534748	OtA1982	OtA1690	NOTEST	0	0	0	0	1	1	no
XLOC_000219	XLOC_000219	Acsl3,Utp14b	chr1:78654399-78704318	OtA1982	OtA1690	OK	8.01613	3.12867	-1.35736	1.15849	0.246666	0.99991	no
XLOC_000220	XLOC_000220	Kcne4	chr1:78813523-78816600	OtA1982	OtA1690	NOTEST	0.0462427	0.111397	1.26841	-0.57869	0.562799	1	no
XLOC_000221	XLOC_000221	Mrpl44	chr1:79772592-79778020	OtA1982	OtA1690	OK	25.6147	11.8885	-1.10741	1.41644	0.156647	0.99991	no
XLOC_000222	XLOC_000222	1700016L21Rik	chr1:80442506-80472235	OtA1982	OtA1690	NOTEST	0	0	0	0	1	1	no
XLOC_000223	XLOC_000223	9430031J16Rik	chr1:81073891-81268226	OtA1982	OtA1690	NOTEST	0	0	0	0	1	1	no
XLOC_000224	XLOC_000224	Rhbdd1	chr1:82313153-82441941	OtA1982	OtA1690	OK	12.8618	9.31904	-0.464836	0.647298	0.517439	0.99991	no
XLOC_000225	XLOC_000225	Col4a3	chr1:82583495-82718634	OtA1982	OtA1690	NOTEST	0	0.0149396	1.79769e+308	1.79769e+308	0.188308	1	no
XLOC_000226	XLOC_000226	Mff	chr1:82721399-82748969	OtA1982	OtA1690	OK	8.12921	7.00258	-0.215228	0.164584	0.869271	0.99991	no
XLOC_000227	XLOC_000227	Agfg1	chr1:82836054-82893483	OtA1982	OtA1690	OK	3.11903	2.33135	-0.419933	0.370189	0.711242	0.99991	no
XLOC_000228	XLOC_000228	Ccl20	chr1:83113340-83115742	OtA1982	OtA1690	OK	1.9344	0	-1.79769e+308	-1.79769e+308	0.0830258	0.914291	no
XLOC_000229	XLOC_000229	Wdr69	chr1:83156336-83207147	OtA1982	OtA1690	NOTEST	0	0	0	0	1	1	no
XLOC_000230	XLOC_000230	Mir5126	chr1:84366413-84692796	OtA1982	OtA1690	NOTEST	0	0	0	0	1	1	no
XLOC_000231	XLOC_000231	Fbxo36	chr1:84836415-84897061	OtA1982	OtA1690	OK	30.0691	3.28445	-3.19456	2.59789	0.00937978	0.38443	no
XLOC_000232	XLOC_000232	Gm7609	chr1:85196185-85210337	OtA1982	OtA1690	NOTEST	0	0	0	0	1	1	no
XLOC_000233	XLOC_000233	Sp140	chr1:87473474-87541611	OtA1982	OtA1690	NOTEST	0.0472258	0.0568852	0.268478	-0.0909079	0.927566	1	no
XLOC_000234	XLOC_000234	Sp100	chr1:87546624-87606023	OtA1982	OtA1690	NOTEST	0.106931	0.0644203	-0.731096	0.337178	0.735983	1	no
XLOC_000235	XLOC_000235	Cab39	chr1:87690021-87748152	OtA1982	OtA1690	OK	4.6469	3.42544	-0.439981	0.528222	0.597345	0.99991	no
XLOC_000236	XLOC_000236	Itm2c	chr1:87791084-87805273	OtA1982	OtA1690	OK	4.93683	1.0377	-2.2502	2.04869	0.0404921	0.744433	no
XLOC_000237	XLOC_000237	4933407L21Rik	chr1:87825057-87828331	OtA1982	OtA1690	NOTEST	0	0	0	0	1	1	no
XLOC_000238	XLOC_000238	Spata3	chr1:87918516-87926533	OtA1982	OtA1690	NOTEST	0	0.140354	1.79769e+308	1.79769e+308	0.26627	1	no
XLOC_000239	XLOC_000239	2810459M11Rik	chr1:87942437-87952031	OtA1982	OtA1690	NOTEST	0	0	0	0	1	1	no
XLOC_000240	XLOC_000240	Psmd1	chr1:87961193-88035870	OtA1982	OtA1690	OK	72.5852	72.4646	-0.00239898	0.00345461	0.997244	0.99991	no
XLOC_000241	XLOC_000241	Armc9	chr1:88051354-88174859	OtA1982	OtA1690	OK	10.8554	6.20464	-0.806996	0.655809	0.511947	0.99991	no
XLOC_000242	XLOC_000242	B3gnt7	chr1:88199795-88203880	OtA1982	OtA1690	NOTEST	0	0	0	0	1	1	no
XLOC_000243	XLOC_000243	C130036L24Rik	chr1:88256148-88264539	OtA1982	OtA1690	NOTEST	0.492148	0.11885	-2.04995	1.02612	0.304834	1	no
XLOC_000244	XLOC_000244	1700019O17Rik	chr1:88322903-88324624	OtA1982	OtA1690	NOTEST	0	0	0	0	1	1	no
XLOC_000245	XLOC_000245	Ptma	chr1:88423080-88427277	OtA1982	OtA1690	OK	2049.88	3720.87	0.860098	-0.693792	0.487813	0.99991	no
XLOC_000246	XLOC_000246	Cops7b	chr1:88483674-88503323	OtA1982	OtA1690	OK	7.98853	4.43768	-0.848124	0.92209	0.356482	0.99991	no
XLOC_000247	XLOC_000247	Dis3l2	chr1:88600378-88946672	OtA1982	OtA1690	OK	4.74793	5.74791	0.275739	-0.151855	0.879301	0.99991	no
XLOC_000248	XLOC_000248	Akp3	chr1:89021582-89024487	OtA1982	OtA1690	NOTEST	0	0	0	0	1	1	no
XLOC_000249	XLOC_000249	Prss56	chr1:89080067-89084979	OtA1982	OtA1690	NOTEST	0	0	0	0	1	1	no
XLOC_000250	XLOC_000250	Chrnd	chr1:89087226-89096645	OtA1982	OtA1690	NOTEST	0	0	0	0	1	1	no
XLOC_000251	XLOC_000251	Chrng	chr1:89102385-89108410	OtA1982	OtA1690	NOTEST	0	0	0	0	1	1	no
XLOC_000252	XLOC_000252	Eif4e2	chr1:89110454-89137063	OtA1982	OtA1690	OK	95.8211	67.1483	-0.512992	0.605431	0.544893	0.99991	no
XLOC_000253	XLOC_000253	Efhd1	chr1:89160938-89207366	OtA1982	OtA1690	NOTEST	0	0	0	0	1	1	no
XLOC_000254	XLOC_000254	Gigyf2	chr1:89223572-89347385	OtA1982	OtA1690	OK	11.9827	7.9088	-0.599426	0.501463	0.616045	0.99991	no
XLOC_000255	XLOC_000255	3110079O15Rik	chr1:89366838-89372034	OtA1982	OtA1690	NOTEST	0	0	0	0	1	1	no
XLOC_000256	XLOC_000256	Neu2	chr1:89470601-89494415	OtA1982	OtA1690	NOTEST	0.075777	0	-1.79769e+308	-1.79769e+308	0.300566	1	no
XLOC_000257	XLOC_000257	Inpp5d	chr1:89516886-89617083	OtA1982	OtA1690	NOTEST	0	0.0276177	1.79769e+308	1.79769e+308	0.301226	1	no
XLOC_000258	XLOC_000258	Atg16l1	chr1:89652585-89689003	OtA1982	OtA1690	OK	2.37918	1.93033	-0.301619	0.230674	0.817568	0.99991	no
XLOC_000259	XLOC_000259	Scarna6	chr1:89652585-89689003	OtA1982	OtA1690	NOTEST	0	0	0	0	1	1	no
XLOC_000260	XLOC_000260	Sag	chr1:89700254-89741732	OtA1982	OtA1690	NOTEST	0.138035	0.0832201	-0.730034	0.336688	0.736352	1	no
XLOC_000261	XLOC_000261	Dgkd	chr1:89749861-89905126	OtA1982	OtA1690	OK	2.71806	2.07877	-0.386846	0.192219	0.847571	0.99991	no
XLOC_000262	XLOC_000262	Ugt1a1,Ugt1a10,Ugt1a2,Ugt1a5,Ugt1a6a,Ugt1a6b,Ugt1a7c,Ugt1a9	chr1:89951985-90116577	OtA1982	OtA1690	OK	17.2921	4.67326	-1.88761	1.61489	0.106334	0.99103	no
XLOC_000263	XLOC_000263	Heatr7b1	chr1:90123594-90174154	OtA1982	OtA1690	NOTEST	0	0	0	0	1	1	no
XLOC_000264	XLOC_000264	Trpm8	chr1:90203286-90285426	OtA1982	OtA1690	NOTEST	0	0.0345302	1.79769e+308	1.79769e+308	0.188308	1	no
XLOC_000265	XLOC_000265	Spp2	chr1:90303593-90323013	OtA1982	OtA1690	NOTEST	0	0	0	0	1	1	no
XLOC_000266	XLOC_000266	Gm19589	chr1:90448091-90458741	OtA1982	OtA1690	OK	0.388802	1.977	2.34621	-1.86554	0.0621059	0.842138	no
XLOC_000267	XLOC_000267	2410088K16Rik	chr1:90651464-90652308	OtA1982	OtA1690	NOTEST	0	0	0	0	1	1	no
XLOC_000268	XLOC_000268	1700067G17Rik	chr1:90912687-90918785	OtA1982	OtA1690	NOTEST	0	0	0	0	1	1	no
XLOC_000269	XLOC_000269	Sh3bp4	chr1:90967036-91051624	OtA1982	OtA1690	OK	5.7671	2.31934	-1.31413	1.25292	0.210235	0.99991	no
XLOC_000270	XLOC_000270	Agap1	chr1:91351385-91791857	OtA1982	OtA1690	OK	1.46123	0.87201	-0.744763	0.819912	0.412266	0.99991	no
XLOC_000271	XLOC_000271	Cxcr7	chr1:92100577-92112863	OtA1982	OtA1690	NOTEST	0.0439828	0	-1.79769e+308	-1.79769e+308	0.200254	1	no
XLOC_000272	XLOC_000272	Cops8	chr1:92499999-92509916	OtA1982	OtA1690	OK	110.414	85.379	-0.370974	0.543985	0.586452	0.99991	no
XLOC_000273	XLOC_000273	Mlph	chr1:92811676-92847719	OtA1982	OtA1690	NOTEST	0.170802	0.440388	1.36646	-0.979818	0.327176	1	no
XLOC_000274	XLOC_000274	Prlh	chr1:92849684-92850589	OtA1982	OtA1690	NOTEST	0	0	0	0	1	1	no
XLOC_000275	XLOC_000275	Lrrfip1	chr1:92895303-93025521	OtA1982	OtA1690	FAIL	56.2397	68.2768	0	0	1	1	no
XLOC_000276	XLOC_000276	Rbm44	chr1:93041679-93067372	OtA1982	OtA1690	NOTEST	0	0	0	0	1	1	no
XLOC_000277	XLOC_000277	Ramp1	chr1:93076398-93121773	OtA1982	OtA1690	NOTEST	0.222729	0	-1.79769e+308	-1.79769e+308	0.106328	1	no
XLOC_000278	XLOC_000278	Ube2f	chr1:93146895-93185485	OtA1982	OtA1690	OK	38.5554	26.2132	-0.556642	0.629838	0.5288	0.99991	no
XLOC_000279	XLOC_000279	Scly	chr1:93194914-93217657	OtA1982	OtA1690	NOTEST	0.521568	0.754073	0.531849	-0.389389	0.696988	1	no
XLOC_000280	XLOC_000280	Espnl	chr1:93218651-93244880	OtA1982	OtA1690	NOTEST	0	0	0	0	1	1	no
XLOC_000281	XLOC_000281	Klhl30	chr1:93247649-93258981	OtA1982	OtA1690	OK	0.0370916	10.1371	8.09433	-4.51238	6.41041e-06	0.00174716	yes
XLOC_000282	XLOC_000282	Fam132b	chr1:93263006-93270794	OtA1982	OtA1690	OK	0	1.44514	1.79769e+308	1.79769e+308	0.030487	0.691253	no
XLOC_000283	XLOC_000283	Traf3ip1	chr1:93391244-93425884	OtA1982	OtA1690	OK	1.58439	0.877242	-0.852877	0.785106	0.432392	0.99991	no
XLOC_000284	XLOC_000284	Asb1	chr1:93437141-93456167	OtA1982	OtA1690	NOTEST	0.712673	0.632253	-0.172737	0.156183	0.875889	1	no
XLOC_000285	XLOC_000285	Twist2	chr1:93698053-93744604	OtA1982	OtA1690	OK	1.69809	0.341663	-2.31327	1.51756	0.129124	0.99991	no
XLOC_000286	XLOC_000286	Olfr1413	chr1:94469701-94470783	OtA1982	OtA1690	NOTEST	0	0	0	0	1	1	no
XLOC_000287	XLOC_000287	Olfr1412	chr1:94484908-94485874	OtA1982	OtA1690	NOTEST	0	0	0	0	1	1	no
XLOC_000288	XLOC_000288	Olfr1411	chr1:94493097-94494069	OtA1982	OtA1690	NOTEST	0	0	0	0	1	1	no
XLOC_000289	XLOC_000289	Olfr1410	chr1:94504415-94505384	OtA1982	OtA1690	NOTEST	0	0	0	0	1	1	no
XLOC_000290	XLOC_000290	Olfr12	chr1:94516457-94517578	OtA1982	OtA1690	NOTEST	0	0	0	0	1	1	no
XLOC_000291	XLOC_000291	Gpc1	chr1:94728262-94757080	OtA1982	OtA1690	OK	10.0985	9.52948	-0.0836664	0.082672	0.934112	0.99991	no
XLOC_000292	XLOC_000292	Mir149	chr1:94728262-94757080	OtA1982	OtA1690	NOTEST	0	0	0	0	1	1	no
XLOC_000293	XLOC_000293	Dusp28	chr1:94803565-94805197	OtA1982	OtA1690	NOTEST	0	0	0	0	1	1	no
XLOC_000294	XLOC_000294	Rnpepl1	chr1:94807401-94817162	OtA1982	OtA1690	NOTEST	0.957915	0.620995	-0.625316	0.512066	0.608605	1	no
XLOC_000295	XLOC_000295	Capn10	chr1:94830119-94847167	OtA1982	OtA1690	NOTEST	0.711572	0.351918	-1.01577	0.596499	0.550842	1	no
XLOC_000296	XLOC_000296	Gpr35	chr1:94869695-94882968	OtA1982	OtA1690	NOTEST	0.0275337	0	-1.79769e+308	-1.79769e+308	0.298406	1	no
XLOC_000297	XLOC_000297	Aqp12	chr1:94902910-94908846	OtA1982	OtA1690	NOTEST	0	0	0	0	1	1	no
XLOC_000298	XLOC_000298	Agxt	chr1:95031852-95041998	OtA1982	OtA1690	NOTEST	0	0	0	0	1	1	no
XLOC_000299	XLOC_000299	Sned1	chr1:95132473-95194084	OtA1982	OtA1690	NOTEST	0.195592	0	-1.79769e+308	-1.79769e+308	0.0813824	1	no
XLOC_000300	XLOC_000300	Pask	chr1:95206013-95239365	OtA1982	OtA1690	NOTEST	0.430083	0	-1.79769e+308	-1.79769e+308	0.389408	1	no
XLOC_000301	XLOC_000301	Ppp1r7	chr1:95240177-95264195	OtA1982	OtA1690	OK	71.642	29.3626	-1.28682	0.916057	0.359637	0.99991	no
XLOC_000302	XLOC_000302	Ano7	chr1:95270472-95300079	OtA1982	OtA1690	NOTEST	0	0	0	0	1	1	no
XLOC_000303	XLOC_000303	2018-09-02	chr1:95375569-95406309	OtA1982	OtA1690	OK	375.577	293.778	-0.354384	0.334413	0.738068	0.99991	no
XLOC_000304	XLOC_000304	Farp2	chr1:95408680-95532304	OtA1982	OtA1690	OK	3.15527	1.98707	-0.667123	0.54518	0.58563	0.99991	no
XLOC_000305	XLOC_000305	Bok	chr1:95582270-95592339	OtA1982	OtA1690	OK	10.0429	4.31346	-1.21926	1.29731	0.194524	0.99991	no
XLOC_000306	XLOC_000306	Atg4b	chr1:95651500-95686106	OtA1982	OtA1690	OK	112.537	71.3239	-0.657939	0.30751	0.758455	0.99991	no
XLOC_000307	XLOC_000307	Ing5	chr1:95700541-95718681	OtA1982	OtA1690	OK	5.93356	3.27607	-0.85693	0.942997	0.345682	0.99991	no
XLOC_000308	XLOC_000308	D2hgdh	chr1:95721816-95749148	OtA1982	OtA1690	OK	4.20855	2.17059	-0.955235	0.820639	0.411852	0.99991	no
XLOC_000309	XLOC_000309	Gal3st2	chr1:95757920-95773071	OtA1982	OtA1690	NOTEST	0	0	0	0	1	1	no
XLOC_000310	XLOC_000310	Gm9994	chr1:95815013-95837816	OtA1982	OtA1690	NOTEST	0	0	0	0	1	1	no
XLOC_000311	XLOC_000311	Gm6086	chr1:95887085-95908116	OtA1982	OtA1690	NOTEST	0	0	0	0	1	1	no
XLOC_000312	XLOC_000312	Neu4	chr1:95917069-95924907	OtA1982	OtA1690	NOTEST	0	0	0	0	1	1	no
XLOC_000313	XLOC_000313	4930440C22Rik	chr1:96694018-96699049	OtA1982	OtA1690	NOTEST	0	0	0	0	1	1	no
XLOC_000314	XLOC_000314	Fam174a	chr1:97210204-97231861	OtA1982	OtA1690	NOTEST	0.658794	0.661525	0.00596709	-0.00437421	0.99651	1	no
XLOC_000315	XLOC_000315	Gin1	chr1:99666755-99689548	OtA1982	OtA1690	OK	5.65683	5.59253	-0.0164945	0.011539	0.990793	0.99991	no
XLOC_000316	XLOC_000316	1810006J02Rik	chr1:100028043-100041232	OtA1982	OtA1690	NOTEST	0	0	0	0	1	1	no
XLOC_000317	XLOC_000317	Slco6d1	chr1:100317700-100405957	OtA1982	OtA1690	NOTEST	0	0	0	0	1	1	no
XLOC_000318	XLOC_000318	-	chr1:100502305-100503996	OtA1982	OtA1690	OK	0	6.04713	1.79769e+308	1.79769e+308	0.0356033	0.713505	no
XLOC_000319	XLOC_000319	Cntnap5b	chr1:101669341-102382519	OtA1982	OtA1690	NOTEST	0	0.0255561	1.79769e+308	1.79769e+308	0.188308	1	no
XLOC_000320	XLOC_000320	Gm20268	chr1:103052344-103071779	OtA1982	OtA1690	NOTEST	0	0	0	0	1	1	no
XLOC_000321	XLOC_000321	Cdh20	chr1:106665395-106892058	OtA1982	OtA1690	NOTEST	0	0	0	0	1	1	no
XLOC_000322	XLOC_000322	2310035C23Rik	chr1:107560437-107651708	OtA1982	OtA1690	OK	2.88792	1.99679	-0.532347	0.516649	0.605401	0.99991	no
XLOC_000323	XLOC_000323	Tnfrsf11a	chr1:107677299-107744558	OtA1982	OtA1690	NOTEST	0	0	0	0	1	1	no
XLOC_000324	XLOC_000324	Zcchc2	chr1:107886982-107930654	OtA1982	OtA1690	NOTEST	0.914484	1.11344	0.283999	-0.218326	0.827175	1	no
XLOC_000325	XLOC_000325	Phlpp1	chr1:108068445-108290822	OtA1982	OtA1690	OK	2.61862	1.35882	-0.94645	0.81356	0.415897	0.99991	no
XLOC_000326	XLOC_000326	Serpinb5	chr1:108757756-108779925	OtA1982	OtA1690	NOTEST	0	0	0	0	1	1	no
XLOC_000327	XLOC_000327	Serpinb12	chr1:108831025-108853657	OtA1982	OtA1690	NOTEST	0	0	0	0	1	1	no
XLOC_000328	XLOC_000328	Serpinb13	chr1:108877560-108897772	OtA1982	OtA1690	NOTEST	0	0	0	0	1	1	no
XLOC_000329	XLOC_000329	Serpinb11	chr1:109258890-109277052	OtA1982	OtA1690	NOTEST	0	0	0	0	1	1	no
XLOC_000330	XLOC_000330	Serpinb7	chr1:109319265-109349266	OtA1982	OtA1690	NOTEST	0	0	0	0	1	1	no
XLOC_000331	XLOC_000331	Serpinb2	chr1:109407999-109422177	OtA1982	OtA1690	OK	0.413657	2.06542	2.31993	-1.62255	0.104685	0.983337	no
XLOC_000332	XLOC_000332	Serpinb10-ps	chr1:109425579-109445848	OtA1982	OtA1690	NOTEST	0	0.040426	1.79769e+308	1.79769e+308	0.262797	1	no
XLOC_000333	XLOC_000333	Serpinb8	chr1:109486582-109505978	OtA1982	OtA1690	OK	3.74081	3.60671	-0.0526661	0.0474804	0.96213	0.99991	no
XLOC_000334	XLOC_000334	Cdh7	chr1:111880313-112035578	OtA1982	OtA1690	NOTEST	0	0	0	0	1	1	no
XLOC_000335	XLOC_000335	Cntnap5a	chr1:117581713-118477251	OtA1982	OtA1690	NOTEST	0.0281428	0	-1.79769e+308	-1.79769e+308	0.200254	1	no
XLOC_000336	XLOC_000336	Mki67ip	chr1:120218419-120230408	OtA1982	OtA1690	OK	57.9294	44.4891	-0.380844	0.561615	0.574378	0.99991	no
XLOC_000337	XLOC_000337	Clasp1	chr1:120285524-120506044	OtA1982	OtA1690	OK	3.76014	2.7336	-0.459985	0.528803	0.596942	0.99991	no
XLOC_000338	XLOC_000338	Tfcp2l1	chr1:120524521-120581745	OtA1982	OtA1690	NOTEST	0.0230346	0	-1.79769e+308	-1.79769e+308	0.15616	1	no
XLOC_000339	XLOC_000339	Tmem185b	chr1:121422730-121425560	OtA1982	OtA1690	NOTEST	1.15352	0.622642	-0.889572	0.729745	0.465546	1	no
XLOC_000340	XLOC_000340	Sctr	chr1:121903556-121960109	OtA1982	OtA1690	NOTEST	0	0	0	0	1	1	no
XLOC_000341	XLOC_000341	3110009E18Rik	chr1:122017753-122084766	OtA1982	OtA1690	OK	20.3311	11.1092	-0.871927	0.678265	0.497604	0.99991	no
XLOC_000342	XLOC_000342	C1ql2	chr1:122237158-122239751	OtA1982	OtA1690	NOTEST	0	0	0	0	1	1	no
XLOC_000343	XLOC_000343	En1	chr1:122499063-122504568	OtA1982	OtA1690	NOTEST	0.133353	0	-1.79769e+308	-1.79769e+308	0.132109	1	no
XLOC_000344	XLOC_000344	B230209K01Rik	chr1:122983981-123017552	OtA1982	OtA1690	NOTEST	0	0	0	0	1	1	no
XLOC_000345	XLOC_000345	Ccdc93	chr1:123327617-123403037	OtA1982	OtA1690	OK	10.2104	8.47876	-0.268115	0.133901	0.893481	0.99991	no
XLOC_000346	XLOC_000346	Slc35f5	chr1:127457210-127492378	OtA1982	OtA1690	OK	5.92189	3.53438	-0.744599	0.668167	0.504027	0.99991	no
XLOC_000347	XLOC_000347	Gpr39	chr1:127573572-127808791	OtA1982	OtA1690	OK	15.3427	2.93596	-2.38565	2.80372	0.00505169	0.282428	no
XLOC_000348	XLOC_000348	Mgat5	chr1:129101562-129379837	OtA1982	OtA1690	NOTEST	0.10805	0.780841	2.85333	-1.7559	0.079106	1	no
XLOC_000349	XLOC_000349	Acmsd	chr1:129625989-129670631	OtA1982	OtA1690	NOTEST	0	0	0	0	1	1	no
XLOC_000350	XLOC_000350	Ccnt2	chr1:129670740-129701496	OtA1982	OtA1690	OK	19.754	8.70136	-1.18283	0.99295	0.320734	0.99991	no
XLOC_000351	XLOC_000351	Rab3gap1	chr1:129765349-129840453	OtA1982	OtA1690	OK	7.9739	6.95569	-0.197092	0.268726	0.788141	0.99991	no
XLOC_000352	XLOC_000352	R3hdm1	chr1:129999882-130134315	OtA1982	OtA1690	OK	10.5343	6.45736	-0.70608	0.818258	0.41321	0.99991	no
XLOC_000353	XLOC_000353	Mir128-1	chr1:129999882-130134315	OtA1982	OtA1690	NOTEST	0	0	0	0	1	1	no
XLOC_000354	XLOC_000354	Ubxn4	chr1:130140747-130175954	OtA1982	OtA1690	OK	12.4539	10.4986	-0.246409	0.327848	0.743027	0.99991	no
XLOC_000355	XLOC_000355	Thsd7b	chr1:131169880-132115855	OtA1982	OtA1690	NOTEST	0	0	0	0	1	1	no
XLOC_000356	XLOC_000356	Yod1	chr1:132585619-132625830	OtA1982	OtA1690	NOTEST	0.835967	0.451003	-0.89031	0.496036	0.619869	1	no
XLOC_000357	XLOC_000357	AA986860	chr1:132628552-132641199	OtA1982	OtA1690	NOTEST	0.0772288	0	-1.79769e+308	-1.79769e+308	0.15616	1	no
XLOC_000358	XLOC_000358	Fcamr	chr1:132697478-132711317	OtA1982	OtA1690	NOTEST	0	0	0	0	1	1	no
XLOC_000359	XLOC_000359	Pigr	chr1:132723260-132748826	OtA1982	OtA1690	NOTEST	0	0	0	0	1	1	no
XLOC_000360	XLOC_000360	Faim3	chr1:132762353-132777367	OtA1982	OtA1690	NOTEST	0	0	0	0	1	1	no
XLOC_000361	XLOC_000361	Il10	chr1:132916421-132921547	OtA1982	OtA1690	NOTEST	0	0	0	0	1	1	no
XLOC_000362	XLOC_000362	Eif2d	chr1:133049770-133141755	OtA1982	OtA1690	OK	22.1104	16.5692	-0.416228	0.540074	0.589146	0.99991	no
XLOC_000363	XLOC_000363	Fam72a	chr1:133424565-133436449	OtA1982	OtA1690	NOTEST	0.494616	0.198667	-1.31596	0.8197	0.412387	1	no
XLOC_000364	XLOC_000364	Avpr1b	chr1:133495690-133508577	OtA1982	OtA1690	NOTEST	0	0	0	0	1	1	no
XLOC_000365	XLOC_000365	Ctse	chr1:133534890-133572084	OtA1982	OtA1690	NOTEST	0	0	0	0	1	1	no
XLOC_000366	XLOC_000366	5430435G22Rik	chr1:133585251-133610470	OtA1982	OtA1690	OK	16.9685	14.2225	-0.254688	0.313175	0.754147	0.99991	no
XLOC_000367	XLOC_000367	Slc26a9	chr1:133640598-133666982	OtA1982	OtA1690	NOTEST	0	0	0	0	1	1	no
XLOC_000368	XLOC_000368	Pm20d1	chr1:133693971-133714692	OtA1982	OtA1690	NOTEST	0	0	0	0	1	1	no
XLOC_000369	XLOC_000369	Slc41a1	chr1:133724588-133745440	OtA1982	OtA1690	OK	1.52335	0.817742	-0.897532	0.868852	0.384928	0.99991	no
XLOC_000370	XLOC_000370	Rab7l1	chr1:133763811-133769579	OtA1982	OtA1690	OK	8.96818	5.87989	-0.609026	0.582517	0.560219	0.99991	no
XLOC_000371	XLOC_000371	Nucks1	chr1:133807034-133832925	OtA1982	OtA1690	OK	26.4802	23.7928	-0.154393	0.203512	0.838735	0.99991	no
XLOC_000372	XLOC_000372	Slc45a3	chr1:133859543-133879541	OtA1982	OtA1690	NOTEST	0.834739	0.12561	-2.73238	1.6967	0.0897525	1	no
XLOC_000373	XLOC_000373	Elk4	chr1:133904181-133923027	OtA1982	OtA1690	NOTEST	1.11519	0.6234	-0.839057	0.645647	0.518508	1	no
XLOC_000374	XLOC_000374	Lemd1	chr1:134088012-134153959	OtA1982	OtA1690	NOTEST	0	0	0	0	1	1	no
XLOC_000375	XLOC_000375	Mir135b	chr1:134088012-134153959	OtA1982	OtA1690	NOTEST	0	0	0	0	1	1	no
XLOC_000376	XLOC_000376	Klhdc8a	chr1:134195202-134203934	OtA1982	OtA1690	NOTEST	1.00196	0.741947	-0.433431	0.391724	0.695262	1	no
XLOC_000377	XLOC_000377	Nuak2	chr1:134212701-134230065	OtA1982	OtA1690	NOTEST	0.935144	0.606208	-0.625375	0.467815	0.639917	1	no
XLOC_000378	XLOC_000378	Dstyk	chr1:134314029-134373586	OtA1982	OtA1690	NOTEST	0.632286	0.333935	-0.921009	0.536963	0.591293	1	no
XLOC_000379	XLOC_000379	Rbbp5	chr1:134373943-134402259	OtA1982	OtA1690	OK	6.02333	3.32107	-0.858912	0.988041	0.323132	0.99991	no
XLOC_000380	XLOC_000380	Tmem81	chr1:134402806-134405216	OtA1982	OtA1690	NOTEST	0.543518	0.737245	0.439817	-0.306096	0.759531	1	no
XLOC_000381	XLOC_000381	Gm10538	chr1:134461266-134638374	OtA1982	OtA1690	NOTEST	0	0	0	0	1	1	no
XLOC_000382	XLOC_000382	Lrrn2	chr1:134776931-134836582	OtA1982	OtA1690	NOTEST	0	0	0	0	1	1	no
XLOC_000383	XLOC_000383	Pik3c2b	chr1:134942588-135005265	OtA1982	OtA1690	NOTEST	0.171565	0.0325114	-2.39973	1.26659	0.205302	1	no
XLOC_000384	XLOC_000384	Ppp1r15b	chr1:135027742-135036377	OtA1982	OtA1690	OK	6.89612	3.64439	-0.920108	0.937422	0.348542	0.99991	no
XLOC_000385	XLOC_000385	Plekha6	chr1:135142673-135200012	OtA1982	OtA1690	NOTEST	0.166927	0.0365024	-2.19315	1.13685	0.255602	1	no
XLOC_000386	XLOC_000386	Golt1a	chr1:135206399-135219603	OtA1982	OtA1690	NOTEST	0	0	0	0	1	1	no
XLOC_000387	XLOC_000387	Kiss1	chr1:135223788-135226299	OtA1982	OtA1690	NOTEST	0	0	0	0	1	1	no
XLOC_000388	XLOC_000388	Ren1,Ren2	chr1:135247142-135256900	OtA1982	OtA1690	NOTEST	0	0	0	0	1	1	no
XLOC_000389	XLOC_000389	Etnk2	chr1:135260148-135276895	OtA1982	OtA1690	NOTEST	0	0.0606524	1.79769e+308	1.79769e+308	0.188308	1	no
XLOC_000390	XLOC_000390	-	chr1:135874063-135886441	OtA1982	OtA1690	OK	2.79496	0.373866	-2.90223	1.79168	0.0731841	0.878597	no
XLOC_000391	XLOC_000391	Fmod	chr1:135933829-135944854	OtA1982	OtA1690	OK	23.2014	0.229099	-6.6621	5.00635	5.54713e-07	0.000221863	yes
XLOC_000392	XLOC_000392	Chit1	chr1:136007818-136048013	OtA1982	OtA1690	NOTEST	0	0	0	0	1	1	no
XLOC_000393	XLOC_000393	Chi3l1	chr1:136078980-136086608	OtA1982	OtA1690	NOTEST	0	0	0	0	1	1	no
XLOC_000394	XLOC_000394	Mybph	chr1:136090024-136132008	OtA1982	OtA1690	NOTEST	0	0	0	0	1	1	no
XLOC_000395	XLOC_000395	Myog	chr1:136186580-136189125	OtA1982	OtA1690	NOTEST	0	0	0	0	1	1	no
XLOC_000396	XLOC_000396	4933406M09Rik	chr1:136282516-136287560	OtA1982	OtA1690	NOTEST	0.200172	0.0804456	-1.31515	0.631855	0.527482	1	no
XLOC_000397	XLOC_000397	Cyb5r1	chr1:136302566-136308315	OtA1982	OtA1690	OK	110.037	73.7821	-0.576651	0.762258	0.445906	0.99991	no
XLOC_000398	XLOC_000398	Adipor1	chr1:136312043-136329847	OtA1982	OtA1690	OK	9.07231	6.83575	-0.408369	0.406421	0.684433	0.99991	no
XLOC_000399	XLOC_000399	Klhl12	chr1:136352131-136387450	OtA1982	OtA1690	OK	2.14126	1.13466	-0.916204	0.84795	0.396466	0.99991	no
XLOC_000400	XLOC_000400	Rabif	chr1:136391223-136405706	OtA1982	OtA1690	OK	38.4318	23.7274	-0.695744	0.930246	0.352244	0.99991	no
XLOC_000401	XLOC_000401	Kdm5b	chr1:136456754-136529739	OtA1982	OtA1690	OK	2.37172	0.751	-1.65905	1.26444	0.206073	0.99991	no
XLOC_000402	XLOC_000402	Syt2	chr1:136543257-136645994	OtA1982	OtA1690	NOTEST	0	0.0395101	1.79769e+308	1.79769e+308	0.188308	1	no
XLOC_000403	XLOC_000403	Ube2t	chr1:136859146-136870739	OtA1982	OtA1690	OK	12.7765	8.56075	-0.577679	0.493133	0.621918	0.99991	no
XLOC_000404	XLOC_000404	Ptpn7	chr1:137029301-137041897	OtA1982	OtA1690	NOTEST	0.0341327	0.0821772	1.26758	-0.578313	0.563053	1	no
XLOC_000405	XLOC_000405	Arl8a	chr1:137043410-137052995	OtA1982	OtA1690	OK	8.92896	6.26212	-0.511841	0.465471	0.641594	0.99991	no
XLOC_000406	XLOC_000406	Lmod1	chr1:137221389-137264642	OtA1982	OtA1690	OK	8.46565	2.52175	-1.74719	2.1279	0.0333454	0.705539	no
XLOC_000407	XLOC_000407	Csrp1	chr1:137625773-137648806	OtA1982	OtA1690	OK	33.705	18.9205	-0.833012	0.965804	0.334142	0.99991	no
XLOC_000408	XLOC_000408	Phlda3	chr1:137661500-137665711	OtA1982	OtA1690	OK	10.9499	4.86577	-1.17018	0.890781	0.373046	0.99991	no
XLOC_000409	XLOC_000409	Tnni1	chr1:137695997-137707566	OtA1982	OtA1690	NOTEST	0	0.303172	1.79769e+308	1.79769e+308	0.186773	1	no
XLOC_000410	XLOC_000410	Lad1	chr1:137715174-137729918	OtA1982	OtA1690	NOTEST	0	0	0	0	1	1	no
XLOC_000411	XLOC_000411	Tnnt2	chr1:137732962-137748838	OtA1982	OtA1690	NOTEST	0	0.558431	1.79769e+308	1.79769e+308	0.123965	1	no
XLOC_000412	XLOC_000412	Tmem9	chr1:137904795-137931607	OtA1982	OtA1690	OK	75.5025	26.5057	-1.51022	2.0661	0.0388192	0.733133	no
XLOC_000413	XLOC_000413	Cacna1s	chr1:137949477-138016399	OtA1982	OtA1690	NOTEST	0	0	0	0	1	1	no
XLOC_000414	XLOC_000414	Kif21b	chr1:138027977-138074591	OtA1982	OtA1690	NOTEST	0.234248	0.042253	-2.47091	1.63277	0.102517	1	no
XLOC_000415	XLOC_000415	Ddx59	chr1:138308492-138336797	OtA1982	OtA1690	OK	3.03691	1.16687	-1.37996	0.981675	0.32626	0.99991	no
XLOC_000416	XLOC_000416	Kif14	chr1:138364534-138428088	OtA1982	OtA1690	NOTEST	0.463207	0.30783	-0.589522	0.523628	0.600537	1	no
XLOC_000417	XLOC_000417	Zfp281	chr1:138521477-138526968	OtA1982	OtA1690	OK	4.3073	2.10742	-1.03131	1.04953	0.293933	0.99991	no
XLOC_000418	XLOC_000418	Gm19705	chr1:138579972-138587382	OtA1982	OtA1690	OK	0.498425	2.45104	2.29794	-0.894243	0.371192	0.99991	no
XLOC_000419	XLOC_000419	Gm16880	chr1:138592787-138622305	OtA1982	OtA1690	NOTEST	0.105066	0.126904	0.272431	-0.115048	0.908407	1	no
XLOC_000420	XLOC_000420	Mir181a-1	chr1:139863031-139863118	OtA1982	OtA1690	NOTEST	0	0	0	0	1	1	no
XLOC_000421	XLOC_000421	Mir181b-1	chr1:139863215-139863295	OtA1982	OtA1690	NOTEST	0	0	0	0	1	1	no
XLOC_000422	XLOC_000422	Atp6v1g3	chr1:140170314-140186039	OtA1982	OtA1690	NOTEST	0	0	0	0	1	1	no
XLOC_000423	XLOC_000423	Dennd1b	chr1:140860285-141072619	OtA1982	OtA1690	NOTEST	0.756555	0.78214	0.0479816	-0.0458899	0.963398	1	no
XLOC_000424	XLOC_000424	4933436E23Rik	chr1:141276028-141299429	OtA1982	OtA1690	NOTEST	0	0	0	0	1	1	no
XLOC_000425	XLOC_000425	Zbtb41	chr1:141318878-141349663	OtA1982	OtA1690	OK	1.55517	1.43148	-0.119571	0.128085	0.898082	0.99991	no
XLOC_000426	XLOC_000426	Aspm	chr1:141351349-141390665	OtA1982	OtA1690	OK	1.32916	1.32546	-0.00402116	0.00434308	0.996535	0.99991	no
XLOC_000427	XLOC_000427	F13b	chr1:141398283-141420333	OtA1982	OtA1690	NOTEST	0	0	0	0	1	1	no
XLOC_000428	XLOC_000428	Kcnt2	chr1:142142833-142552979	OtA1982	OtA1690	NOTEST	0.111311	0	-1.79769e+308	-1.79769e+308	0.127812	1	no
XLOC_000429	XLOC_000429	B3galt2	chr1:145454628-145549814	OtA1982	OtA1690	NOTEST	0.0477514	0.0287274	-0.733116	0.133668	0.893665	1	no
XLOC_000430	XLOC_000430	Glrx2	chr1:145586478-145596808	OtA1982	OtA1690	OK	3.15515	1.76414	-0.838748	0.804067	0.421358	0.99991	no
XLOC_000431	XLOC_000431	Uchl5	chr1:145624407-145654596	OtA1982	OtA1690	OK	14.5163	16.6015	0.19364	-0.230653	0.817585	0.99991	no
XLOC_000432	XLOC_000432	Fam5c	chr1:148342795-148749602	OtA1982	OtA1690	NOTEST	0	0	0	0	1	1	no
XLOC_000433	XLOC_000433	Ptgs2	chr1:151947102-151955438	OtA1982	OtA1690	OK	8.5696	33.4455	1.96451	-2.22306	0.0262119	0.653918	no
XLOC_000434	XLOC_000434	Pdc	chr1:152166546-152193901	OtA1982	OtA1690	NOTEST	0	0	0	0	1	1	no
XLOC_000435	XLOC_000435	Tpr	chr1:152208440-152313295	OtA1982	OtA1690	OK	18.6303	12.73	-0.549417	0.701506	0.482987	0.99991	no
XLOC_000436	XLOC_000436	C730036E19Rik	chr1:152985163-152991225	OtA1982	OtA1690	NOTEST	0	0	0	0	1	1	no
XLOC_000437	XLOC_000437	Ivns1abp	chr1:153191627-153211710	OtA1982	OtA1690	OK	25.4451	13.0686	-0.961283	1.17988	0.238048	0.99991	no
XLOC_000438	XLOC_000438	1190005F20Rik	chr1:153275777-153305313	OtA1982	OtA1690	OK	2.42927	1.53906	-0.658477	0.589756	0.555354	0.99991	no
XLOC_000439	XLOC_000439	Fam129a	chr1:153418498-153569066	OtA1982	OtA1690	OK	56.3518	34.7986	-0.695431	0.893636	0.371516	0.99991	no
XLOC_000440	XLOC_000440	Edem3	chr1:153602503-153669458	OtA1982	OtA1690	OK	1.29714	0.868151	-0.579318	0.512424	0.608354	0.99991	no
XLOC_000441	XLOC_000441	Glt25d2	chr1:154246996-154357825	OtA1982	OtA1690	NOTEST	0	0	0	0	1	1	no
XLOC_000442	XLOC_000442	Apobec4	chr1:154597680-154604674	OtA1982	OtA1690	NOTEST	0	0	0	0	1	1	no
XLOC_000443	XLOC_000443	Arpc5	chr1:154613671-154622710	OtA1982	OtA1690	OK	117.695	59.9462	-0.973309	1.27531	0.2022	0.99991	no
XLOC_000444	XLOC_000444	Ncf2	chr1:154655019-154749777	OtA1982	OtA1690	OK	5.47445	2.59063	-1.07941	0.629547	0.528991	0.99991	no
XLOC_000445	XLOC_000445	Nmnat2	chr1:154802179-154966391	OtA1982	OtA1690	OK	1.85682	0.669156	-1.47242	1.28657	0.198245	0.99991	no
XLOC_000446	XLOC_000446	1700012A16Rik	chr1:155272338-155299704	OtA1982	OtA1690	NOTEST	0	0.0683879	1.79769e+308	1.79769e+308	0.188308	1	no
XLOC_000447	XLOC_000447	Rgs8	chr1:155500166-155544795	OtA1982	OtA1690	NOTEST	0	0	0	0	1	1	no
XLOC_000448	XLOC_000448	Rgs16	chr1:155587482-155592598	OtA1982	OtA1690	OK	2.15697	0.177161	-3.60587	2.50055	0.0123999	0.442056	no
XLOC_000449	XLOC_000449	Rnasel	chr1:155596555-155611351	OtA1982	OtA1690	NOTEST	0.321044	0.0275903	-3.54053	1.88242	0.0597795	1	no
XLOC_000450	XLOC_000450	Gm5531	chr1:155721474-155724001	OtA1982	OtA1690	NOTEST	0	0	0	0	1	1	no
XLOC_000451	XLOC_000451	Teddm1	chr1:155738775-155740190	OtA1982	OtA1690	NOTEST	0	0	0	0	1	1	no
XLOC_000452	XLOC_000452	Glul	chr1:155747074-155756844	OtA1982	OtA1690	OK	2.83624	4.24469	0.58168	-0.63559	0.525044	0.99991	no
XLOC_000453	XLOC_000453	Zfp648	chr1:156048316-156052804	OtA1982	OtA1690	NOTEST	0	0	0	0	1	1	no
XLOC_000454	XLOC_000454	Stx6	chr1:157005832-157050951	OtA1982	OtA1690	OK	4.67898	1.56233	-1.58249	1.45545	0.145545	0.99991	no
XLOC_000455	XLOC_000455	Acbd6	chr1:157405249-157534363	OtA1982	OtA1690	OK	2.58186	2.85228	0.143704	-0.112516	0.910414	0.99991	no
XLOC_000456	XLOC_000456	Tor1aip2	chr1:157851728-157915989	OtA1982	OtA1690	OK	45.5052	35.0284	-0.377509	0.443974	0.657062	0.99991	no
XLOC_000457	XLOC_000457	Nphs2	chr1:158240865-158258166	OtA1982	OtA1690	NOTEST	0	0	0	0	1	1	no
XLOC_000458	XLOC_000458	Abl2	chr1:158488917-158579751	OtA1982	OtA1690	OK	1.7914	3.86722	1.11021	-1.4682	0.142051	0.99991	no
XLOC_000459	XLOC_000459	Angptl1	chr1:158734296-158869757	OtA1982	OtA1690	NOTEST	0	0	0	0	1	1	no
XLOC_000460	XLOC_000460	2810025M15Rik	chr1:159065280-159350367	OtA1982	OtA1690	OK	35.5864	22.5761	-0.656531	0.812783	0.416343	0.99991	no
XLOC_000461	XLOC_000461	BC026585	chr1:159388712-159418864	OtA1982	OtA1690	NOTEST	0	0.465263	1.79769e+308	1.79769e+308	0.107261	1	no
XLOC_000462	XLOC_000462	Sec16b	chr1:159436926-159498555	OtA1982	OtA1690	NOTEST	1.1179	0.803415	-0.476579	0.437567	0.6617	1	no
XLOC_000463	XLOC_000463	Astn1	chr1:160292434-160621917	OtA1982	OtA1690	NOTEST	0.0596978	0	-1.79769e+308	-1.79769e+308	0.12775	1	no
XLOC_000464	XLOC_000464	Mir488	chr1:160292434-160621917	OtA1982	OtA1690	NOTEST	0	0	0	0	1	1	no
XLOC_000465	XLOC_000465	Rfwd2	chr1:161162456-161277888	OtA1982	OtA1690	OK	2.3565	2.00019	-0.236508	0.189435	0.849752	0.99991	no
XLOC_000466	XLOC_000466	Scarna3a	chr1:161162456-161277888	OtA1982	OtA1690	OK	452.427	0	-1.79769e+308	-1.79769e+308	0.40158	0.99991	no
XLOC_000467	XLOC_000467	Tnr	chr1:161453899-161855053	OtA1982	OtA1690	NOTEST	0	0	0	0	1	1	no
XLOC_000468	XLOC_000468	4930523C07Rik	chr1:161974510-162008717	OtA1982	OtA1690	OK	0.282247	1.62988	2.52974	-1.77358	0.0761327	0.881517	no
XLOC_000469	XLOC_000469	Mrps14	chr1:162125390-162131317	OtA1982	OtA1690	OK	81.5873	58.1129	-0.489487	0.648713	0.516524	0.99991	no
XLOC_000470	XLOC_000470	Rc3h1	chr1:162836541-162905331	OtA1982	OtA1690	OK	1.7751	0.942458	-0.913402	0.916169	0.359578	0.99991	no
XLOC_000471	XLOC_000471	Serpinc1	chr1:162908736-162933145	OtA1982	OtA1690	NOTEST	0.106767	0.0643213	-0.731102	0.33718	0.735981	1	no
XLOC_000472	XLOC_000472	Gas5,Mir5117	chr1:162965264-162968672	OtA1982	OtA1690	OK	837.525	1571.34	0.907788	-0.861124	0.38917	0.99991	no
XLOC_000473	XLOC_000473	Snord47	chr1:162965264-162968672	OtA1982	OtA1690	NOTEST	0	0	0	0	1	1	no
XLOC_000474	XLOC_000474	Cenpl	chr1:163000904-163016487	OtA1982	OtA1690	OK	10.315	10.0683	-0.0349165	0.0365186	0.970869	0.99991	no
XLOC_000475	XLOC_000475	Ankrd45	chr1:163072842-163100638	OtA1982	OtA1690	NOTEST	0.0296789	0	-1.79769e+308	-1.79769e+308	0.262555	1	no
XLOC_000476	XLOC_000476	Tnfsf4	chr1:163325568-163348337	OtA1982	OtA1690	NOTEST	0	0	0	0	1	1	no
XLOC_000477	XLOC_000477	Tnfsf18	chr1:163424787-163435421	OtA1982	OtA1690	NOTEST	0.0561696	0	-1.79769e+308	-1.79769e+308	0.200254	1	no
XLOC_000478	XLOC_000478	Pigc	chr1:163872219-163909767	OtA1982	OtA1690	OK	4.97348	4.43923	-0.163945	0.170531	0.864592	0.99991	no
XLOC_000479	XLOC_000479	2810442N19Rik	chr1:163917432-164408165	OtA1982	OtA1690	NOTEST	0	0.17704	1.79769e+308	1.79769e+308	0.435324	1	no
XLOC_000480	XLOC_000480	Dnm3os	chr1:163917432-164408165	OtA1982	OtA1690	OK	6.52953	4.8936	-0.416081	0.587045	0.557174	0.99991	no
XLOC_000481	XLOC_000481	Vamp4	chr1:164500845-164529209	OtA1982	OtA1690	OK	10.1065	6.69931	-0.593203	0.633708	0.526271	0.99991	no
XLOC_000482	XLOC_000482	Myoc	chr1:164569280-164588350	OtA1982	OtA1690	NOTEST	0	0	0	0	1	1	no
XLOC_000483	XLOC_000483	Kifap3	chr1:165709809-165847513	OtA1982	OtA1690	OK	5.62106	5.11311	-0.136639	0.153305	0.878158	0.99991	no
XLOC_000484	XLOC_000484	Scyl3	chr1:165860194-165924924	OtA1982	OtA1690	OK	1.88514	0.758894	-1.3127	0.703274	0.481885	0.99991	no
XLOC_000485	XLOC_000485	2810422O20Rik	chr1:165925057-165927374	OtA1982	OtA1690	OK	2.95992	3.32118	0.166139	-0.129416	0.897028	0.99991	no
XLOC_000486	XLOC_000486	Sele	chr1:165978364-165987808	OtA1982	OtA1690	NOTEST	0	0.0464419	1.79769e+308	1.79769e+308	0.188308	1	no
XLOC_000487	XLOC_000487	Sell	chr1:165992206-166010916	OtA1982	OtA1690	NOTEST	0	0	0	0	1	1	no
XLOC_000488	XLOC_000488	Selp	chr1:166045394-166150405	OtA1982	OtA1690	OK	0	1.51607	1.79769e+308	1.79769e+308	0.0240199	0.622008	no
XLOC_000489	XLOC_000489	F5	chr1:166045394-166150405	OtA1982	OtA1690	NOTEST	0	0	0	0	1	1	no
XLOC_000490	XLOC_000490	Slc19a2	chr1:166179185-166195499	OtA1982	OtA1690	OK	1.64827	1.00685	-0.711108	0.497568	0.618789	0.99991	no
XLOC_000491	XLOC_000491	4930455F23Rik	chr1:166205728-166217978	OtA1982	OtA1690	OK	7.03963	4.76369	-0.563421	0.626842	0.530763	0.99991	no
XLOC_000492	XLOC_000492	Nme7	chr1:166237805-166388486	OtA1982	OtA1690	OK	15.7277	8.7531	-0.84544	0.896104	0.370197	0.99991	no
XLOC_000493	XLOC_000493	Dpt	chr1:166726862-166754397	OtA1982	OtA1690	NOTEST	0	0	0	0	1	1	no
XLOC_000494	XLOC_000494	LOC433374	chr1:166793251-166801569	OtA1982	OtA1690	NOTEST	0	0	0	0	1	1	no
XLOC_000495	XLOC_000495	Gpr161	chr1:167225896-167251982	OtA1982	OtA1690	NOTEST	0	0	0	0	1	1	no
XLOC_000496	XLOC_000496	Brp44	chr1:167390886-167411345	OtA1982	OtA1690	OK	30.0972	13.0795	-1.20232	1.24962	0.211438	0.99991	no
XLOC_000497	XLOC_000497	Adcy10	chr1:167415313-167506904	OtA1982	OtA1690	NOTEST	0.0208648	0	-1.79769e+308	-1.79769e+308	0.200254	1	no
XLOC_000498	XLOC_000498	Creg1	chr1:167693910-167705435	OtA1982	OtA1690	OK	5.32971	2.22804	-1.25828	1.28529	0.198689	0.99991	no
XLOC_000499	XLOC_000499	Cd247	chr1:167718811-167932765	OtA1982	OtA1690	NOTEST	0	0	0	0	1	1	no
XLOC_000500	XLOC_000500	Gpa33	chr1:168060590-168096641	OtA1982	OtA1690	NOTEST	0.0500083	0	-1.79769e+308	-1.79769e+308	0.200254	1	no
XLOC_000501	XLOC_000501	Ildr2	chr1:168184269-168246963	OtA1982	OtA1690	OK	3.22741	0.74819	-2.1089	2.40445	0.0161966	0.517816	no
XLOC_000502	XLOC_000502	Tada1	chr1:168309297-168339959	OtA1982	OtA1690	OK	24.6494	21.2942	-0.211089	0.260356	0.794589	0.99991	no
XLOC_000503	XLOC_000503	Fam78b	chr1:168931547-169021433	OtA1982	OtA1690	NOTEST	0	0	0	0	1	1	no
XLOC_000504	XLOC_000504	Tmco1	chr1:169238800-169264109	OtA1982	OtA1690	OK	101.357	68.0805	-0.574135	0.291984	0.770299	0.99991	no
XLOC_000505	XLOC_000505	Aldh9a1	chr1:169280121-169298661	OtA1982	OtA1690	OK	28.3681	22.1981	-0.353833	0.517093	0.605091	0.99991	no
XLOC_000506	XLOC_000506	Rxrg	chr1:169528492-169569754	OtA1982	OtA1690	NOTEST	0	0	0	0	1	1	no
XLOC_000507	XLOC_000507	Lmx1a	chr1:169619688-169778864	OtA1982	OtA1690	NOTEST	0	0	0	0	1	1	no
XLOC_000508	XLOC_000508	Rgs5	chr1:171585631-171623657	OtA1982	OtA1690	NOTEST	0.52081	0	-1.79769e+308	-1.79769e+308	0.0839433	1	no
XLOC_000509	XLOC_000509	1700084C01Rik	chr1:171859069-171864784	OtA1982	OtA1690	NOTEST	0	0	0	0	1	1	no
XLOC_000510	XLOC_000510	3110045C21Rik	chr1:171899539-172041252	OtA1982	OtA1690	OK	0.490535	1.75485	1.83892	-0.0980695	0.921877	0.99991	no
XLOC_000511	XLOC_000511	Sh2d1b2	chr1:172163001-172181718	OtA1982	OtA1690	NOTEST	0	0	0	0	1	1	no
XLOC_000512	XLOC_000512	Sh2d1b1	chr1:172207395-172215815	OtA1982	OtA1690	OK	0.754189	2.30921	1.6144	-0.843074	0.399187	0.99991	no
XLOC_000513	XLOC_000513	1700015E13Rik	chr1:172238991-172242256	OtA1982	OtA1690	NOTEST	0	0	0	0	1	1	no
XLOC_000514	XLOC_000514	Olfml2b	chr1:172574662-172612920	OtA1982	OtA1690	OK	26.1573	11.1784	-1.2265	1.74318	0.081302	0.904443	no
XLOC_000515	XLOC_000515	Fcgr4	chr1:172949056-172959892	OtA1982	OtA1690	OK	1.69893	0.603394	-1.49345	1.04595	0.295584	0.99991	no
XLOC_000516	XLOC_000516	1700009P17Rik	chr1:173051791-173057098	OtA1982	OtA1690	NOTEST	0.881908	0.91394	0.0514717	-0.0339645	0.972905	1	no
XLOC_000517	XLOC_000517	Mpz	chr1:173080843-173091254	OtA1982	OtA1690	NOTEST	0.0584005	0	-1.79769e+308	-1.79769e+308	0.200254	1	no
XLOC_000518	XLOC_000518	Nr1i3	chr1:173144100-173152645	OtA1982	OtA1690	NOTEST	0	0	0	0	1	1	no
XLOC_000519	XLOC_000519	Apoa2	chr1:173155184-173156510	OtA1982	OtA1690	OK	14.686	15.0446	0.0347962	-0.0280253	0.977642	0.99991	no
XLOC_000520	XLOC_000520	Adamts4	chr1:173164986-173190053	OtA1982	OtA1690	NOTEST	0.848177	0.144942	-2.54889	0.404381	0.685933	1	no
XLOC_000521	XLOC_000521	B4galt3	chr1:173200458-173207026	OtA1982	OtA1690	OK	14.6317	8.59485	-0.767556	0.872125	0.38314	0.99991	no
XLOC_000522	XLOC_000522	Dedd	chr1:173259275-173275776	OtA1982	OtA1690	OK	15.7815	9.28061	-0.765944	0.846382	0.39734	0.99991	no
XLOC_000523	XLOC_000523	Pfdn2	chr1:173275829-173288301	OtA1982	OtA1690	OK	75.6668	50.281	-0.589646	0.782693	0.433808	0.99991	no
XLOC_000524	XLOC_000524	Pvrl4	chr1:173300303-173318418	OtA1982	OtA1690	NOTEST	0.0323841	0	-1.79769e+308	-1.79769e+308	0.300563	1	no
XLOC_000525	XLOC_000525	Arhgap30	chr1:173319090-173340370	OtA1982	OtA1690	NOTEST	0	0	0	0	1	1	no
XLOC_000526	XLOC_000526	Usf1	chr1:173341450-173348955	OtA1982	OtA1690	OK	20.7313	9.84268	-1.07469	1.39694	0.162432	0.99991	no
XLOC_000527	XLOC_000527	Tstd1	chr1:173349163-173350483	OtA1982	OtA1690	NOTEST	0	0	0	0	1	1	no
XLOC_000528	XLOC_000528	F11r	chr1:173367691-173394724	OtA1982	OtA1690	OK	15.5454	11.0063	-0.498161	0.641462	0.521222	0.99991	no
XLOC_000529	XLOC_000529	Alyref2	chr1:173433608-173434881	OtA1982	OtA1690	OK	2.15125	0.708402	-1.60254	1.17222	0.241111	0.99991	no
XLOC_000530	XLOC_000530	Cd244	chr1:173489323-173515447	OtA1982	OtA1690	NOTEST	0	0.0707345	1.79769e+308	1.79769e+308	0.145034	1	no
XLOC_000531	XLOC_000531	Cd48	chr1:173612185-173635388	OtA1982	OtA1690	NOTEST	0	0	0	0	1	1	no
XLOC_000532	XLOC_000532	-	chr1:173641199-173641678	OtA1982	OtA1690	OK	1320.25	1407.29	0.092113	-0.130883	0.895868	0.99991	no
XLOC_000533	XLOC_000533	Slamf1	chr1:173697262-173731315	OtA1982	OtA1690	NOTEST	0	0	0	0	1	1	no
XLOC_000534	XLOC_000534	Cd84	chr1:173769827-173820849	OtA1982	OtA1690	NOTEST	0	0	0	0	1	1	no
XLOC_000535	XLOC_000535	Slamf6	chr1:173847667-173873999	OtA1982	OtA1690	NOTEST	0	0	0	0	1	1	no
XLOC_000536	XLOC_000536	Copa	chr1:173996143-174052463	OtA1982	OtA1690	OK	81.1631	54.9666	-0.562269	0.582971	0.559913	0.99991	no
XLOC_000537	XLOC_000537	Pex19	chr1:174056885-174066628	OtA1982	OtA1690	OK	39.268	28.1294	-0.481276	0.640685	0.521728	0.99991	no
XLOC_000538	XLOC_000538	Dcaf8	chr1:174078145-174126524	OtA1982	OtA1690	OK	11.7853	4.57887	-1.36393	1.58412	0.113167	0.99991	no
XLOC_000539	XLOC_000539	Igsf8	chr1:174242537-174249966	OtA1982	OtA1690	NOTEST	0.721188	0.186187	-1.95362	1.25885	0.208084	1	no
XLOC_000540	XLOC_000540	Kcnj10	chr1:174271340-174304216	OtA1982	OtA1690	NOTEST	0	0	0	0	1	1	no
XLOC_000541	XLOC_000541	Pigm	chr1:174306661-174314230	OtA1982	OtA1690	NOTEST	0.850666	0.664988	-0.355265	0.352952	0.724124	1	no
XLOC_000542	XLOC_000542	Slamf9	chr1:174405490-174408540	OtA1982	OtA1690	NOTEST	0.77773	0.26847	-1.53451	0.88378	0.376815	1	no
XLOC_000543	XLOC_000543	Igsf9	chr1:174412343-174429008	OtA1982	OtA1690	NOTEST	0.0531327	0	-1.79769e+308	-1.79769e+308	0.20999	1	no
XLOC_000544	XLOC_000544	Tagln2	chr1:174430376-174437506	OtA1982	OtA1690	OK	636.52	921.671	0.534046	-0.632662	0.526954	0.99991	no
XLOC_000545	XLOC_000545	Ccdc19	chr1:174451260-174480937	OtA1982	OtA1690	NOTEST	0.129155	0	-1.79769e+308	-1.79769e+308	0.184402	1	no
XLOC_000546	XLOC_000546	Vsig8	chr1:174486068-174493848	OtA1982	OtA1690	NOTEST	0	0	0	0	1	1	no
XLOC_000547	XLOC_000547	Crp	chr1:174628186-174630097	OtA1982	OtA1690	NOTEST	0	0.0843388	1.79769e+308	1.79769e+308	0.188308	1	no
XLOC_000548	XLOC_000548	Olfr16	chr1:174886898-174887948	OtA1982	OtA1690	NOTEST	0	0	0	0	1	1	no
XLOC_000549	XLOC_000549	Olfr218	chr1:175133488-175134430	OtA1982	OtA1690	NOTEST	0	0	0	0	1	1	no
XLOC_000550	XLOC_000550	Olfr1404	chr1:175145737-175146771	OtA1982	OtA1690	NOTEST	0	0	0	0	1	1	no
XLOC_000551	XLOC_000551	Olfr418-ps1	chr1:175200277-175201268	OtA1982	OtA1690	NOTEST	0	0	0	0	1	1	no
XLOC_000552	XLOC_000552	Aim2	chr1:175350734-175396167	OtA1982	OtA1690	OK	0	1.67173	1.79769e+308	1.79769e+308	0.0296173	0.687573	no
XLOC_000553	XLOC_000553	Pyhin1	chr1:175560989-175578059	OtA1982	OtA1690	NOTEST	0	0	0	0	1	1	no
XLOC_000554	XLOC_000554	Pydc3	chr1:175603810-175628523	OtA1982	OtA1690	NOTEST	0	0	0	0	1	1	no
XLOC_000555	XLOC_000555	Olfr433	chr1:175972063-175973067	OtA1982	OtA1690	NOTEST	0	0	0	0	1	1	no
XLOC_000556	XLOC_000556	Olfr432	chr1:175980505-175981444	OtA1982	OtA1690	NOTEST	0	0	0	0	1	1	no
XLOC_000557	XLOC_000557	Olfr430	chr1:175999430-176000384	OtA1982	OtA1690	NOTEST	0	0	0	0	1	1	no
XLOC_000558	XLOC_000558	Olfr429	chr1:176019168-176020111	OtA1982	OtA1690	NOTEST	0	0	0	0	1	1	no
XLOC_000559	XLOC_000559	Olfr426	chr1:176029590-176030541	OtA1982	OtA1690	NOTEST	0	0	0	0	1	1	no
XLOC_000560	XLOC_000560	Olfr424	chr1:176066876-176067824	OtA1982	OtA1690	NOTEST	0	0	0	0	1	1	no
XLOC_000561	XLOC_000561	Olfr421	chr1:176081611-176082661	OtA1982	OtA1690	NOTEST	0	0	0	0	1	1	no
XLOC_000562	XLOC_000562	Olfr420	chr1:176088852-176089898	OtA1982	OtA1690	NOTEST	0	0	0	0	1	1	no
XLOC_000563	XLOC_000563	Spna1	chr1:176102906-176178580	OtA1982	OtA1690	NOTEST	0	0	0	0	1	1	no
XLOC_000564	XLOC_000564	1810030J14Rik	chr1:176260648-176263008	OtA1982	OtA1690	NOTEST	0	0	0	0	1	1	no
XLOC_000565	XLOC_000565	Olfr417	chr1:176299049-176299979	OtA1982	OtA1690	NOTEST	0	0	0	0	1	1	no
XLOC_000566	XLOC_000566	Olfr248	chr1:176321176-176322186	OtA1982	OtA1690	NOTEST	0	0	0	0	1	1	no
XLOC_000567	XLOC_000567	Olfr414	chr1:176360560-176361515	OtA1982	OtA1690	NOTEST	0	0	0	0	1	1	no
XLOC_000568	XLOC_000568	Olfr220	chr1:176378755-176379733	OtA1982	OtA1690	NOTEST	0	0	0	0	1	1	no
XLOC_000569	XLOC_000569	Fmn2	chr1:176431955-176752860	OtA1982	OtA1690	NOTEST	0.0167398	0	-1.79769e+308	-1.79769e+308	0.200254	1	no
XLOC_000570	XLOC_000570	Kmo	chr1:177562323-177590984	OtA1982	OtA1690	NOTEST	0	0	0	0	1	1	no
XLOC_000571	XLOC_000571	Wdr64	chr1:177628723-177745864	OtA1982	OtA1690	NOTEST	0	0	0	0	1	1	no
XLOC_000572	XLOC_000572	Exo1	chr1:177810802-177841527	OtA1982	OtA1690	OK	6.68361	3.5617	-0.908062	1.01807	0.308645	0.99991	no
XLOC_000573	XLOC_000573	Sdccag8	chr1:178744942-178950632	OtA1982	OtA1690	OK	9.70139	10.314	0.088341	-0.0979871	0.921943	0.99991	no
XLOC_000574	XLOC_000574	Zfp238	chr1:179372684-179380897	OtA1982	OtA1690	NOTEST	0.950535	1.001	0.0746355	-0.0649859	0.948185	1	no
XLOC_000575	XLOC_000575	1700016C15Rik	chr1:179659944-179684185	OtA1982	OtA1690	NOTEST	0	0.292313	1.79769e+308	1.79769e+308	0.125971	1	no
XLOC_000576	XLOC_000576	Gm16432	chr1:179921565-179978422	OtA1982	OtA1690	NOTEST	0	0	0	0	1	1	no
XLOC_000577	XLOC_000577	Pppde1	chr1:180117547-180182730	OtA1982	OtA1690	OK	5.42293	4.35643	-0.315925	0.357211	0.720934	0.99991	no
XLOC_000578	XLOC_000578	Fam36a	chr1:180249283-180256012	OtA1982	OtA1690	OK	110.654	81.4942	-0.44128	0.505892	0.612933	0.99991	no
XLOC_000579	XLOC_000579	Efcab2	chr1:180336011-180413380	OtA1982	OtA1690	NOTEST	0.581826	0.377326	-0.624776	0.444686	0.656547	1	no
XLOC_000580	XLOC_000580	Kif26b	chr1:180459255-180862988	OtA1982	OtA1690	OK	1.36296	0.252219	-2.43399	2.07305	0.0381674	0.730869	no
XLOC_000581	XLOC_000581	Cnst	chr1:181476659-181557604	OtA1982	OtA1690	NOTEST	1.11124	0.841186	-0.401668	0.343769	0.73102	1	no
XLOC_000582	XLOC_000582	Sccpdh	chr1:181598361-181617315	OtA1982	OtA1690	OK	10.5212	5.42435	-0.955769	1.12	0.262714	0.99991	no
XLOC_000583	XLOC_000583	Cdc42bpa	chr1:181890768-182126151	OtA1982	OtA1690	OK	4.49621	3.61729	-0.3138	0.433887	0.66437	0.99991	no
XLOC_000584	XLOC_000584	Itpkb	chr1:182257099-182353790	OtA1982	OtA1690	NOTEST	0.106625	0	-1.79769e+308	-1.79769e+308	0.106328	1	no
XLOC_000585	XLOC_000585	Parp1	chr1:182499077-182531385	OtA1982	OtA1690	OK	19.0355	9.56283	-0.993186	1.29081	0.19677	0.99991	no
XLOC_000586	XLOC_000586	Lin9	chr1:182571464-182620818	OtA1982	OtA1690	OK	5.6521	4.21915	-0.421834	0.500754	0.616545	0.99991	no
XLOC_000587	XLOC_000587	Acbd3	chr1:182656173-182686385	OtA1982	OtA1690	OK	5.64302	3.06188	-0.882051	0.951656	0.341272	0.99991	no
XLOC_000588	XLOC_000588	BC031781	chr1:182781281-182798245	OtA1982	OtA1690	OK	20.9174	10.8641	-0.945133	1.33838	0.180772	0.99991	no
XLOC_000589	XLOC_000589	Lefty2	chr1:182823249-182829233	OtA1982	OtA1690	NOTEST	0	0	0	0	1	1	no
XLOC_000590	XLOC_000590	Pycr2	chr1:182834404-182838219	OtA1982	OtA1690	OK	6.2176	2.43948	-1.34978	1.3223	0.186069	0.99991	no
XLOC_000591	XLOC_000591	Lefty1	chr1:182865169-182868532	OtA1982	OtA1690	NOTEST	0	0	0	0	1	1	no
XLOC_000592	XLOC_000592	Tmem63a	chr1:182871985-182905283	OtA1982	OtA1690	OK	5.98883	3.80936	-0.652728	0.68746	0.491793	0.99991	no
XLOC_000593	XLOC_000593	9130409I23Rik	chr1:182981367-182990798	OtA1982	OtA1690	NOTEST	0	0	0	0	1	1	no
XLOC_000594	XLOC_000594	Cnih4	chr1:183081061-183099125	OtA1982	OtA1690	OK	34.8221	26.7221	-0.381972	0.532514	0.59437	0.99991	no
XLOC_000595	XLOC_000595	Cnih3	chr1:183282758-183390772	OtA1982	OtA1690	NOTEST	0	0	0	0	1	1	no
XLOC_000596	XLOC_000596	-	chr1:183958689-183959966	OtA1982	OtA1690	OK	2.87621	0.549735	-2.38736	1.57204	0.115941	0.99991	no
XLOC_000597	XLOC_000597	Srp9	chr1:184054867-184062546	OtA1982	OtA1690	OK	45.8414	22.5898	-1.02098	1.32061	0.186631	0.99991	no
XLOC_000598	XLOC_000598	1700047M11Rik	chr1:184230964-184233420	OtA1982	OtA1690	NOTEST	0	0	0	0	1	1	no
XLOC_000599	XLOC_000599	Trp53bp2	chr1:184339297-184392567	OtA1982	OtA1690	OK	2.61246	1.21912	-1.09956	0.655771	0.511971	0.99991	no
XLOC_000600	XLOC_000600	Capn8	chr1:184495137-184562483	OtA1982	OtA1690	NOTEST	0	0	0	0	1	1	no
XLOC_000601	XLOC_000601	Susd4	chr1:184695036-184825785	OtA1982	OtA1690	NOTEST	0.11412	0	-1.79769e+308	-1.79769e+308	0.15616	1	no
XLOC_000602	XLOC_000602	Tlr5	chr1:184884918-184906175	OtA1982	OtA1690	OK	1.18251	0.342619	-1.78718	1.20922	0.226577	0.99991	no
XLOC_000603	XLOC_000603	Dusp10	chr1:185858339-185899515	OtA1982	OtA1690	OK	12.4114	4.41361	-1.49164	1.85021	0.0642835	0.847832	no
XLOC_000604	XLOC_000604	4930488B22Rik	chr1:186536375-186542868	OtA1982	OtA1690	NOTEST	0	0	0	0	1	1	no
XLOC_000605	XLOC_000605	Rab3gap2	chr1:187028046-187153280	OtA1982	OtA1690	OK	5.2845	4.78466	-0.14335	0.140495	0.888269	0.99991	no
XLOC_000606	XLOC_000606	Mir664,Snora36b	chr1:187028046-187153280	OtA1982	OtA1690	NOTEST	0	0	0	0	1	1	no
XLOC_000607	XLOC_000607	Mir194-1	chr1:187028046-187153280	OtA1982	OtA1690	NOTEST	0	0	0	0	1	1	no
XLOC_000608	XLOC_000608	Mir215	chr1:187028046-187153280	OtA1982	OtA1690	NOTEST	0	0	0	0	1	1	no
XLOC_000609	XLOC_000609	Bpnt1	chr1:187156037-187181664	OtA1982	OtA1690	OK	24.0064	24.6404	0.03761	-0.0505562	0.959679	0.99991	no
XLOC_000610	XLOC_000610	Eprs	chr1:187186973-187252234	OtA1982	OtA1690	OK	128.369	76.1538	-0.753307	0.999424	0.317589	0.99991	no
XLOC_000611	XLOC_000611	Slc30a10	chr1:187270994-187292640	OtA1982	OtA1690	NOTEST	0	0	0	0	1	1	no
XLOC_000612	XLOC_000612	5033404E19Rik	chr1:187321184-187321893	OtA1982	OtA1690	NOTEST	0	0	0	0	1	1	no
XLOC_000613	XLOC_000613	-	chr1:188411127-188437858	OtA1982	OtA1690	OK	7.84969	1.03475	-2.92336	2.06558	0.0388685	0.733133	no
XLOC_000614	XLOC_000614	D1Pas1	chr1:188791294-188794506	OtA1982	OtA1690	NOTEST	0	0	0	0	1	1	no
XLOC_000615	XLOC_000615	1700007P06Rik	chr1:188872285-189175328	OtA1982	OtA1690	NOTEST	0	0	0	0	1	1	no
XLOC_000616	XLOC_000616	Gpatch2	chr1:188872285-189175328	OtA1982	OtA1690	OK	2.64501	1.10548	-1.25861	0.769423	0.441642	0.99991	no
XLOC_000617	XLOC_000617	Esrrg	chr1:189432884-190038763	OtA1982	OtA1690	NOTEST	0	0	0	0	1	1	no
XLOC_000618	XLOC_000618	Ush2a	chr1:190086716-190788918	OtA1982	OtA1690	NOTEST	0	0	0	0	1	1	no
XLOC_000619	XLOC_000619	Ptpn14	chr1:191552146-191700572	OtA1982	OtA1690	OK	2.96202	1.61998	-0.870607	1.13348	0.257015	0.99991	no
XLOC_000620	XLOC_000620	Angel2	chr1:192748986-192770862	OtA1982	OtA1690	OK	9.63134	4.78674	-1.00869	0.987661	0.323319	0.99991	no
XLOC_000621	XLOC_000621	A230020J21Rik	chr1:192829710-192853660	OtA1982	OtA1690	NOTEST	0.144633	0.0872112	-0.729809	0.0985338	0.921508	1	no
XLOC_000622	XLOC_000622	1700022P22Rik	chr1:192860700-192866820	OtA1982	OtA1690	NOTEST	0	0	0	0	1	1	no
XLOC_000623	XLOC_000623	Nsl1	chr1:192869582-192908437	OtA1982	OtA1690	OK	4.59004	2.29241	-1.00164	0.931036	0.351835	0.99991	no
XLOC_000624	XLOC_000624	Batf3	chr1:192922292-192932822	OtA1982	OtA1690	NOTEST	0.824221	0	-1.79769e+308	-1.79769e+308	0.116534	1	no
XLOC_000625	XLOC_000625	-	chr1:193048385-193049736	OtA1982	OtA1690	OK	5.00601	0.528605	-3.2434	2.02166	0.043212	0.763528	no
XLOC_000626	XLOC_000626	Tmem206	chr1:193149825-193220920	OtA1982	OtA1690	OK	5.16625	4.07567	-0.342081	0.382797	0.701871	0.99991	no
XLOC_000627	XLOC_000627	Ints7	chr1:193399612-193447569	OtA1982	OtA1690	OK	17.9987	9.20489	-0.967423	1.12767	0.25946	0.99991	no
XLOC_000628	XLOC_000628	Lpgat1	chr1:193541902-193608134	OtA1982	OtA1690	OK	3.83237	4.51744	0.23727	-0.320856	0.74832	0.99991	no
XLOC_000629	XLOC_000629	Nek2	chr1:193645351-193656928	OtA1982	OtA1690	OK	1.91934	1.93247	0.00983845	-0.00985957	0.992133	0.99991	no
XLOC_000630	XLOC_000630	Slc30a1	chr1:193717950-193737126	OtA1982	OtA1690	NOTEST	0.290886	0.324949	0.159758	-0.117905	0.906143	1	no
XLOC_000631	XLOC_000631	Rd3	chr1:193801253-193812163	OtA1982	OtA1690	NOTEST	0.0606669	0	-1.79769e+308	-1.79769e+308	0.209793	1	no
XLOC_000632	XLOC_000632	Gm10516	chr1:193922178-193974907	OtA1982	OtA1690	NOTEST	0.99774	0.574673	-0.795924	0.361199	0.717951	1	no
XLOC_000633	XLOC_000633	Kcnh1	chr1:194014753-194334040	OtA1982	OtA1690	NOTEST	0	0	0	0	1	1	no
XLOC_000634	XLOC_000634	1700065J18Rik	chr1:194667898-194668933	OtA1982	OtA1690	NOTEST	0	0	0	0	1	1	no
XLOC_000635	XLOC_000635	Irf6	chr1:194979305-194998229	OtA1982	OtA1690	NOTEST	0.0266418	0	-1.79769e+308	-1.79769e+308	0.200254	1	no
XLOC_000636	XLOC_000636	A130010J15Rik	chr1:194999662-195027740	OtA1982	OtA1690	OK	2.03447	1.01591	-1.00187	0.96552	0.334284	0.99991	no
XLOC_000637	XLOC_000637	Lamb3	chr1:195128187-195170072	OtA1982	OtA1690	NOTEST	0.0271193	0.0326352	0.267106	-0.112799	0.91019	1	no
XLOC_000638	XLOC_000638	Plxna2	chr1:196446022-196643172	OtA1982	OtA1690	OK	1.91246	0.577065	-1.72862	1.49293	0.135455	0.99991	no
XLOC_000639	XLOC_000639	Cd34	chr1:196765014-196803153	OtA1982	OtA1690	OK	1.16077	4.53197	1.96506	-1.53207	0.125505	0.99991	no
XLOC_000640	XLOC_000640	A330023F24Rik,Mir29b-2,Mir29c	chr1:196843592-196864102	OtA1982	OtA1690	NOTEST	0.0627699	0.0503431	-0.318279	0.160184	0.872736	1	no
XLOC_000641	XLOC_000641	Xkr4	chr1:3204562-3661579	OtA1982	OtA1690	NOTEST	0	0	0	0	1	1	no
XLOC_000642	XLOC_000642	Rp1	chr1:4280926-4399322	OtA1982	OtA1690	NOTEST	0	0	0	0	1	1	no
XLOC_000643	XLOC_000643	Sox17	chr1:4481008-4486494	OtA1982	OtA1690	NOTEST	0	0	0	0	1	1	no
XLOC_000644	XLOC_000644	Mrpl15	chr1:4763278-4775807	OtA1982	OtA1690	OK	42.3902	26.9951	-0.651034	0.764139	0.444785	0.99991	no
XLOC_000645	XLOC_000645	Rgs20	chr1:4899656-5060366	OtA1982	OtA1690	NOTEST	0.143047	0.258756	0.8551	-0.419109	0.675136	1	no
XLOC_000646	XLOC_000646	Npbwr1	chr1:5903787-5907479	OtA1982	OtA1690	NOTEST	0	0	0	0	1	1	no
XLOC_000647	XLOC_000647	Sntg1	chr1:8352480-9289811	OtA1982	OtA1690	OK	0.312996	3.29181	3.39467	-2.13405	0.0328389	0.701979	no
XLOC_000648	XLOC_000648	2610203C22Rik	chr1:9538126-9621348	OtA1982	OtA1690	NOTEST	0.419919	0.121262	-1.79199	0.519278	0.603567	1	no
XLOC_000649	XLOC_000649	Mybl1	chr1:9658915-9690290	OtA1982	OtA1690	NOTEST	0.186726	0.149831	-0.317584	0.197656	0.843314	1	no
XLOC_000650	XLOC_000650	Vcpip1	chr1:9710227-9761337	OtA1982	OtA1690	OK	2.19531	1.40282	-0.646093	0.552374	0.580692	0.99991	no
XLOC_000651	XLOC_000651	Snhg6	chr1:9932039-9934249	OtA1982	OtA1690	OK	152.03	88.0559	-0.787865	0.955464	0.339343	0.99991	no
XLOC_000652	XLOC_000652	Snord87	chr1:9932039-9934249	OtA1982	OtA1690	NOTEST	0	0	0	0	1	1	no
XLOC_000653	XLOC_000653	Ppp1r42	chr1:9958706-9999211	OtA1982	OtA1690	NOTEST	0.17376	0	-1.79769e+308	-1.79769e+308	0.184402	1	no
XLOC_000654	XLOC_000654	Cops5	chr1:10014911-10126849	OtA1982	OtA1690	OK	107.391	95.4628	-0.169864	0.207143	0.835898	0.99991	no
XLOC_000655	XLOC_000655	Arfgef1	chr1:10127579-10222751	OtA1982	OtA1690	OK	5.91177	4.51096	-0.390157	0.313522	0.753884	0.99991	no
XLOC_000656	XLOC_000656	Cpa6	chr1:10314801-10710024	OtA1982	OtA1690	OK	9.98808	7.7014	-0.375086	0.422042	0.672994	0.99991	no
XLOC_000657	XLOC_000657	Slco5a1	chr1:12856630-12981216	OtA1982	OtA1690	NOTEST	0	0.015116	1.79769e+308	1.79769e+308	0.188308	1	no
XLOC_000658	XLOC_000658	Prdm14	chr1:13103508-13117244	OtA1982	OtA1690	NOTEST	0	0	0	0	1	1	no
XLOC_000659	XLOC_000659	Ncoa2	chr1:13129239-13364164	OtA1982	OtA1690	OK	1.52559	1.21886	-0.323834	0.30553	0.759963	0.99991	no
XLOC_000660	XLOC_000660	Tram1	chr1:13554782-13579945	OtA1982	OtA1690	OK	18.5865	15.3205	-0.27879	0.353308	0.723857	0.99991	no
XLOC_000661	XLOC_000661	Lactb2	chr1:13614928-13650603	OtA1982	OtA1690	OK	22.2842	20.225	-0.139881	0.174838	0.861207	0.99991	no
XLOC_000662	XLOC_000662	Gm5523	chr1:13775765-13777010	OtA1982	OtA1690	NOTEST	0.100418	0	-1.79769e+308	-1.79769e+308	0.200254	1	no
XLOC_000663	XLOC_000663	Eya1	chr1:14159038-14300280	OtA1982	OtA1690	OK	4.76596	3.94482	-0.272809	0.301506	0.763029	0.99991	no
XLOC_000664	XLOC_000664	Msc	chr1:14743428-14746047	OtA1982	OtA1690	NOTEST	0	0	0	0	1	1	no
XLOC_000665	XLOC_000665	Trpa1	chr1:14862728-14908943	OtA1982	OtA1690	NOTEST	0	0	0	0	1	1	no
XLOC_000666	XLOC_000666	Gm106	chr1:15843942-15882803	OtA1982	OtA1690	NOTEST	0	0	0	0	1	1	no
XLOC_000667	XLOC_000667	4930444P10Rik	chr1:16056059-16083122	OtA1982	OtA1690	NOTEST	0	0	0	0	1	1	no
XLOC_000668	XLOC_000668	Rpl7	chr1:16091375-16094514	OtA1982	OtA1690	OK	3339.66	4680.49	0.486958	-0.397809	0.690771	0.99991	no
XLOC_000669	XLOC_000669	Stau2	chr1:16218890-16509383	OtA1982	OtA1690	OK	4.89677	3.42551	-0.51551	0.41094	0.681117	0.99991	no
XLOC_000670	XLOC_000670	Ube2w	chr1:16559486-16609367	OtA1982	OtA1690	OK	47.9853	32.4852	-0.562811	0.705604	0.480434	0.99991	no
XLOC_000671	XLOC_000671	Tceb1	chr1:16631964-16647214	OtA1982	OtA1690	OK	419.052	249.357	-0.748917	0.963704	0.335194	0.99991	no
XLOC_000672	XLOC_000672	Jph1	chr1:16985020-17087970	OtA1982	OtA1690	NOTEST	0.317625	0.109185	-1.54055	1.03256	0.301811	1	no
XLOC_000673	XLOC_000673	Crisp4	chr1:18105271-18127132	OtA1982	OtA1690	NOTEST	0	0	0	0	1	1	no
XLOC_000674	XLOC_000674	Defb44-ps	chr1:18200133-18213645	OtA1982	OtA1690	NOTEST	0	0	0	0	1	1	no
XLOC_000675	XLOC_000675	Defb18	chr1:18226553-18227524	OtA1982	OtA1690	NOTEST	0	0	0	0	1	1	no
XLOC_000676	XLOC_000676	Defb41,Gm15386	chr1:18241058-18266788	OtA1982	OtA1690	OK	0	12.0352	1.79769e+308	1.79769e+308	0.0726055	0.878597	no
XLOC_000677	XLOC_000677	Pkhd1	chr1:20047859-20608138	OtA1982	OtA1690	NOTEST	0	0	0	0	1	1	no
XLOC_000678	XLOC_000678	Il17f	chr1:20767229-20774351	OtA1982	OtA1690	NOTEST	0	0	0	0	1	1	no
XLOC_000679	XLOC_000679	Mcm3	chr1:20793094-20810372	OtA1982	OtA1690	OK	94.7125	57.3813	-0.722975	0.924238	0.355362	0.99991	no
XLOC_000680	XLOC_000680	6720483E21Rik	chr1:20878730-20880554	OtA1982	OtA1690	NOTEST	0.228282	0	-1.79769e+308	-1.79769e+308	0.15616	1	no
XLOC_000681	XLOC_000681	-	chr1:20986274-20990078	OtA1982	OtA1690	OK	5.33977	3.25593	-0.713707	0.593368	0.552935	0.99991	no
XLOC_000682	XLOC_000682	Tram2	chr1:20991458-21069306	OtA1982	OtA1690	NOTEST	0.705014	0.106305	-2.72944	1.05654	0.290721	1	no
XLOC_000683	XLOC_000683	Gm4956	chr1:21275326-21288393	OtA1982	OtA1690	NOTEST	0	0	0	0	1	1	no
XLOC_000684	XLOC_000684	Kcnq5	chr1:21388483-21952023	OtA1982	OtA1690	NOTEST	0	0	0	0	1	1	no
XLOC_000685	XLOC_000685	Rims1	chr1:22278502-22812563	OtA1982	OtA1690	NOTEST	0	0	0	0	1	1	no
XLOC_000686	XLOC_000686	4933415F23Rik	chr1:23107312-23109092	OtA1982	OtA1690	NOTEST	0	0	0	0	1	1	no
XLOC_000687	XLOC_000687	Ogfrl1	chr1:23373262-23390014	OtA1982	OtA1690	NOTEST	0.697703	0.6228	-0.163843	0.14408	0.885437	1	no
XLOC_000688	XLOC_000688	Smap1	chr1:23768764-23929128	OtA1982	OtA1690	OK	12.71	9.69073	-0.391285	0.444	0.657043	0.99991	no
XLOC_000689	XLOC_000689	1110058L19Rik	chr1:24002777-24012479	OtA1982	OtA1690	OK	91.5856	47.8008	-0.938084	1.2704	0.203942	0.99991	no
XLOC_000690	XLOC_000690	Fam135a	chr1:24017596-24107180	OtA1982	OtA1690	OK	1.20702	0.70041	-0.785176	0.607283	0.543663	0.99991	no
XLOC_000691	XLOC_000691	Col19a1	chr1:24264521-24594276	OtA1982	OtA1690	NOTEST	0	0.0121445	1.79769e+308	1.79769e+308	0.188308	1	no
XLOC_000692	XLOC_000692	Bai3	chr1:25124320-25886552	OtA1982	OtA1690	NOTEST	0	0	0	0	1	1	no
XLOC_000693	XLOC_000693	Gm20172	chr1:25124320-25886552	OtA1982	OtA1690	NOTEST	0	0	0	0	1	1	no
XLOC_000694	XLOC_000694	4931408C20Rik	chr1:26738645-26744305	OtA1982	OtA1690	NOTEST	0	0	0	0	1	1	no
XLOC_000695	XLOC_000695	Gm597	chr1:28832966-28837097	OtA1982	OtA1690	NOTEST	0	0	0	0	1	1	no
XLOC_000696	XLOC_000696	-	chr1:29541378-29542471	OtA1982	OtA1690	OK	110.679	121.669	0.136583	-0.159255	0.873468	0.99991	no
XLOC_000697	XLOC_000697	Phf3	chr1:30859186-30930493	OtA1982	OtA1690	OK	4.65042	3.24992	-0.516957	0.405072	0.685424	0.99991	no
XLOC_000698	XLOC_000698	Gm13363,Ptp4a1	chr1:30997147-31006600	OtA1982	OtA1690	OK	1.51665	1.08864	-0.478356	0.45193	0.651319	0.99991	no
XLOC_000699	XLOC_000699	4931428L18Rik	chr1:31197922-31279501	OtA1982	OtA1690	NOTEST	0	0	0	0	1	1	no
XLOC_000700	XLOC_000700	Gm9839	chr1:32229650-32714583	OtA1982	OtA1690	NOTEST	0	0	0	0	1	1	no
XLOC_000701	XLOC_000701	Gm5415	chr1:32229650-32714583	OtA1982	OtA1690	NOTEST	0	0	0	0	1	1	no
XLOC_000702	XLOC_000702	Prim2	chr1:33510655-33726603	OtA1982	OtA1690	OK	42.8656	29.5021	-0.539	0.784092	0.432986	0.99991	no
XLOC_000703	XLOC_000703	Bag2	chr1:33802328-33814595	OtA1982	OtA1690	OK	47.8588	35.6545	-0.4247	0.601888	0.547249	0.99991	no
XLOC_000704	XLOC_000704	Zfp451	chr1:33818404-33871272	OtA1982	OtA1690	OK	5.66881	3.50946	-0.6918	0.476587	0.633656	0.99991	no
XLOC_000705	XLOC_000705	Gm15455	chr1:33892743-33895759	OtA1982	OtA1690	NOTEST	1.11433	0.760247	-0.551638	0.467897	0.639858	1	no
XLOC_000706	XLOC_000706	Bend6	chr1:33908896-33964466	OtA1982	OtA1690	OK	1.00064	1.38629	0.470303	-0.39485	0.692954	0.99991	no
XLOC_000707	XLOC_000707	Dst	chr1:34068669-34365497	OtA1982	OtA1690	OK	9.83189	9.11853	-0.108668	0.0645432	0.948538	0.99991	no
XLOC_000708	XLOC_000708	Mir5103	chr1:34489965-34490044	OtA1982	OtA1690	NOTEST	0	0	0	0	1	1	no
XLOC_000709	XLOC_000709	Ccdc115	chr1:34493514-34503873	OtA1982	OtA1690	OK	6.54394	3.69358	-0.825138	0.333374	0.738852	0.99991	no
XLOC_000710	XLOC_000710	Prss40	chr1:34609176-34617788	OtA1982	OtA1690	NOTEST	0	0	0	0	1	1	no
XLOC_000711	XLOC_000711	AA619741	chr1:34690379-34693055	OtA1982	OtA1690	NOTEST	0	0	0	0	1	1	no
XLOC_000712	XLOC_000712	Fam168b	chr1:34870062-34899895	OtA1982	OtA1690	OK	5.37423	2.24211	-1.2612	1.52955	0.126129	0.99991	no
XLOC_000713	XLOC_000713	Uggt1	chr1:36196872-36301147	OtA1982	OtA1690	OK	4.43694	3.04397	-0.543613	0.692535	0.488601	0.99991	no
XLOC_000714	XLOC_000714	Neurl3	chr1:36321446-36330270	OtA1982	OtA1690	NOTEST	0	0	0	0	1	1	no
XLOC_000715	XLOC_000715	4632411B12Rik	chr1:36392398-36426026	OtA1982	OtA1690	OK	13.1311	10.7242	-0.292119	0.300256	0.763982	0.99991	no
XLOC_000716	XLOC_000716	Lman2l	chr1:36479781-36502084	OtA1982	OtA1690	OK	7.96057	2.84736	-1.48324	1.47411	0.140453	0.99991	no
XLOC_000717	XLOC_000717	Cnnm4	chr1:36528441-36565626	OtA1982	OtA1690	OK	18.5555	8.7086	-1.09133	1.1801	0.23796	0.99991	no
XLOC_000718	XLOC_000718	Ankrd23	chr1:36587117-36593770	OtA1982	OtA1690	OK	1.17909	0.578526	-1.02722	0.803581	0.421639	0.99991	no
XLOC_000719	XLOC_000719	Ankrd39	chr1:36594883-36604046	OtA1982	OtA1690	OK	2.00705	0.990504	-1.01885	0.649977	0.515707	0.99991	no
XLOC_000720	XLOC_000720	Sema4c	chr1:36605486-36615226	OtA1982	OtA1690	NOTEST	0	0	0	0	1	1	no
XLOC_000721	XLOC_000721	Fam178b	chr1:36619540-36740028	OtA1982	OtA1690	NOTEST	0	0	0	0	1	1	no
XLOC_000722	XLOC_000722	Actr1b	chr1:36754968-36766809	OtA1982	OtA1690	OK	30.0491	20.8137	-0.529791	0.664888	0.506122	0.99991	no
XLOC_000723	XLOC_000723	Tmem131	chr1:36849033-36996372	OtA1982	OtA1690	OK	3.0746	1.89223	-0.700306	0.509007	0.610747	0.99991	no
XLOC_000724	XLOC_000724	6330578E17Rik	chr1:37473929-37486948	OtA1982	OtA1690	OK	17.7008	9.82701	-0.848992	1.15391	0.248536	0.99991	no
XLOC_000725	XLOC_000725	Mgat4a	chr1:37496184-37593104	OtA1982	OtA1690	NOTEST	0	0	0	0	1	1	no
XLOC_000726	XLOC_000726	4930594C11Rik	chr1:37496184-37593104	OtA1982	OtA1690	NOTEST	0	0	0	0	1	1	no
XLOC_000727	XLOC_000727	2010300C02Rik	chr1:37668520-37776656	OtA1982	OtA1690	NOTEST	0	0	0	0	1	1	no
XLOC_000728	XLOC_000728	Tsga10	chr1:37811620-37921924	OtA1982	OtA1690	NOTEST	0.555553	0.157347	-1.81998	1.23839	0.215572	1	no
XLOC_000729	XLOC_000729	Mitd1	chr1:37935695-37947256	OtA1982	OtA1690	OK	14.8604	9.48381	-0.64793	0.705491	0.480505	0.99991	no
XLOC_000730	XLOC_000730	Lyg2	chr1:37962767-37973338	OtA1982	OtA1690	NOTEST	0	0	0	0	1	1	no
XLOC_000731	XLOC_000731	Lyg1	chr1:38003582-38014604	OtA1982	OtA1690	NOTEST	0	0	0	0	1	1	no
XLOC_000732	XLOC_000732	Txndc9	chr1:38040577-38054134	OtA1982	OtA1690	OK	26.2667	17.0422	-0.624119	0.798051	0.424841	0.99991	no
XLOC_000733	XLOC_000733	Rev1	chr1:38054854-38186507	OtA1982	OtA1690	OK	2.84427	1.47024	-0.952002	0.360151	0.718734	0.99991	no
XLOC_000734	XLOC_000734	Aff3	chr1:38233969-38721800	OtA1982	OtA1690	OK	2.31225	0.309064	-2.90332	2.38141	0.0172463	0.528215	no
XLOC_000735	XLOC_000735	Lonrf2	chr1:38851353-38878060	OtA1982	OtA1690	NOTEST	0	0	0	0	1	1	no
XLOC_000736	XLOC_000736	Chst10	chr1:38920717-38955005	OtA1982	OtA1690	OK	1.2541	0	-1.79769e+308	-1.79769e+308	0.0312886	0.698418	no
XLOC_000737	XLOC_000737	Tbc1d8	chr1:39424695-39535592	OtA1982	OtA1690	NOTEST	0	0.0653989	1.79769e+308	1.79769e+308	0.361367	1	no
XLOC_000738	XLOC_000738	Snord89	chr1:39604437-39605690	OtA1982	OtA1690	OK	2.98953	0.481326	-2.63483	1.80706	0.0707528	0.872597	no
XLOC_000739	XLOC_000739	Rnf149	chr1:39608075-39634192	OtA1982	OtA1690	OK	16.088	10.7528	-0.581275	0.645912	0.518336	0.99991	no
XLOC_000740	XLOC_000740	Creg2	chr1:39675250-39708027	OtA1982	OtA1690	NOTEST	0	0	0	0	1	1	no
XLOC_000741	XLOC_000741	Rfx8	chr1:39722145-39777834	OtA1982	OtA1690	NOTEST	0	0	0	0	1	1	no
XLOC_000742	XLOC_000742	Gm3646	chr1:39860985-39862177	OtA1982	OtA1690	NOTEST	0	0	0	0	1	1	no
XLOC_000743	XLOC_000743	1700066B17Rik	chr1:39899272-39904175	OtA1982	OtA1690	NOTEST	0.320481	0	-1.79769e+308	-1.79769e+308	0.200254	1	no
XLOC_000744	XLOC_000744	Gm16894	chr1:40133056-40182070	OtA1982	OtA1690	NOTEST	0	0	0	0	1	1	no
XLOC_000745	XLOC_000745	Mfsd9	chr1:40828884-40847502	OtA1982	OtA1690	NOTEST	0.31887	0.255918	-0.31729	0.214634	0.830053	1	no
XLOC_000746	XLOC_000746	4930448I06Rik	chr1:41224404-41238097	OtA1982	OtA1690	NOTEST	0	0	0	0	1	1	no
XLOC_000747	XLOC_000747	2610017I09Rik	chr1:42705044-42751670	OtA1982	OtA1690	NOTEST	0	0	0	0	1	1	no
XLOC_000748	XLOC_000748	Tgfbrap1	chr1:43104113-43155467	OtA1982	OtA1690	NOTEST	0.371973	0.447469	0.266591	-0.218448	0.82708	1	no
XLOC_000749	XLOC_000749	Fhl2	chr1:43179913-43253545	OtA1982	OtA1690	OK	77.4864	31.3477	-1.30558	1.66379	0.0961539	0.960317	no
XLOC_000750	XLOC_000750	Uxs1	chr1:43806034-43884617	OtA1982	OtA1690	OK	36.4754	44.6446	0.291562	-0.129857	0.89668	0.99991	no
XLOC_000751	XLOC_000751	A530098C11Rik	chr1:44066252-44076851	OtA1982	OtA1690	NOTEST	0	0	0	0	1	1	no
XLOC_000752	XLOC_000752	1700029F09Rik	chr1:44143460-44159289	OtA1982	OtA1690	OK	35.0026	26.3051	-0.412122	0.465004	0.641929	0.99991	no
XLOC_000753	XLOC_000753	Kdelc1	chr1:44163390-44175618	OtA1982	OtA1690	OK	26.4615	12.2284	-1.11366	1.54596	0.122114	0.99991	no
XLOC_000754	XLOC_000754	4832428D23Rik	chr1:44260914-44275776	OtA1982	OtA1690	NOTEST	0	0.0422366	1.79769e+308	1.79769e+308	0.188308	1	no
XLOC_000755	XLOC_000755	-	chr1:44438613-44455008	OtA1982	OtA1690	OK	0.100225	17.4813	7.44643	-2.78497	0.00535334	0.290359	no
XLOC_000756	XLOC_000756	4930521E06Rik	chr1:44608500-44853681	OtA1982	OtA1690	NOTEST	0	0.180348	1.79769e+308	1.79769e+308	0.449	1	no
XLOC_000757	XLOC_000757	Col5a2	chr1:45431175-45560198	OtA1982	OtA1690	OK	45.9337	59.3429	0.369522	-0.366651	0.713879	0.99991	no
XLOC_000758	XLOC_000758	Slc40a1	chr1:45964914-45982439	OtA1982	OtA1690	OK	7.10326	3.87932	-0.872679	1.07347	0.283059	0.99991	no
XLOC_000759	XLOC_000759	Gm3852	chr1:46068391-46069108	OtA1982	OtA1690	NOTEST	0	0	0	0	1	1	no
XLOC_000760	XLOC_000760	Gm4776	chr1:46077259-46087282	OtA1982	OtA1690	NOTEST	0	0	0	0	1	1	no
XLOC_000761	XLOC_000761	Slc39a10	chr1:46864388-46910354	OtA1982	OtA1690	OK	3.62222	2.29779	-0.656625	0.780392	0.43516	0.99991	no
XLOC_000762	XLOC_000762	9330175M20Rik	chr1:51275229-51390623	OtA1982	OtA1690	NOTEST	0	0	0	0	1	1	no
XLOC_000763	XLOC_000763	Obfc2a	chr1:51526322-51535243	OtA1982	OtA1690	OK	3.04095	4.84442	0.671799	-0.59028	0.555003	0.99991	no
XLOC_000764	XLOC_000764	Myo1b	chr1:51806609-51972818	OtA1982	OtA1690	OK	4.60377	3.17704	-0.535132	0.524407	0.599995	0.99991	no
XLOC_000765	XLOC_000765	Gls	chr1:52220293-52290076	OtA1982	OtA1690	OK	13.4882	9.30897	-0.535008	0.652936	0.513797	0.99991	no
XLOC_000766	XLOC_000766	Nab1	chr1:52512692-52557292	OtA1982	OtA1690	OK	2.73687	2.16079	-0.340968	0.394683	0.693077	0.99991	no
XLOC_000767	XLOC_000767	Mfsd6	chr1:52713147-52791066	OtA1982	OtA1690	NOTEST	0.0721546	0.781364	3.43683	-2.11931	0.0340644	1	no
XLOC_000768	XLOC_000768	Inpp1	chr1:52844358-52874532	OtA1982	OtA1690	OK	6.21051	3.82813	-0.698072	0.643497	0.519902	0.99991	no
XLOC_000769	XLOC_000769	1700019D03Rik	chr1:52981970-53009684	OtA1982	OtA1690	NOTEST	0	0.201166	1.79769e+308	1.79769e+308	0.188308	1	no
XLOC_000770	XLOC_000770	1700019A02Rik	chr1:53215420-53244461	OtA1982	OtA1690	NOTEST	0	0	0	0	1	1	no
XLOC_000771	XLOC_000771	Pms1	chr1:53246031-53353840	OtA1982	OtA1690	OK	5.46819	2.84689	-0.941677	1.07191	0.28376	0.99991	no
XLOC_000772	XLOC_000772	Asnsd1	chr1:53401459-53409543	OtA1982	OtA1690	OK	28.367	13.0621	-1.11883	1.30423	0.192155	0.99991	no
XLOC_000773	XLOC_000773	Dnahc7a	chr1:53453845-53763628	OtA1982	OtA1690	NOTEST	0	0	0	0	1	1	no
XLOC_000774	XLOC_000774	Stk17b	chr1:53812353-53842059	OtA1982	OtA1690	OK	12.4017	10.9206	-0.183483	0.25563	0.798236	0.99991	no
XLOC_000775	XLOC_000775	Hecw2	chr1:53863717-54251878	OtA1982	OtA1690	NOTEST	0.382986	0.588169	0.618939	-0.282953	0.777213	1	no
XLOC_000776	XLOC_000776	Gtf3c3	chr1:54452847-54495841	OtA1982	OtA1690	OK	6.95525	5.22892	-0.411589	0.429194	0.667782	0.99991	no
XLOC_000777	XLOC_000777	Pgap1	chr1:54529843-54614528	OtA1982	OtA1690	NOTEST	0.221407	0.229922	0.0544389	-0.0453017	0.963867	1	no
XLOC_000778	XLOC_000778	Ankrd44	chr1:54702183-54983231	OtA1982	OtA1690	NOTEST	1.14345	0.402016	-1.50807	1.08064	0.279857	1	no
XLOC_000779	XLOC_000779	Sf3b1	chr1:55042012-55084343	OtA1982	OtA1690	OK	150.959	164.121	0.120601	-0.0645274	0.94855	0.99991	no
XLOC_000780	XLOC_000780	Hspd1	chr1:55134675-55144876	OtA1982	OtA1690	FAIL	247.734	280.617	0	0	1	1	no
XLOC_000781	XLOC_000781	Rftn2	chr1:55227003-55285460	OtA1982	OtA1690	OK	8.92821	4.49895	-0.988782	0.892233	0.372268	0.99991	no
XLOC_000782	XLOC_000782	Boll	chr1:55356912-55420313	OtA1982	OtA1690	NOTEST	0	0	0	0	1	1	no
XLOC_000783	XLOC_000783	Hsfy2	chr1:56692892-56694295	OtA1982	OtA1690	NOTEST	0	0	0	0	1	1	no
XLOC_000784	XLOC_000784	Satb2	chr1:56850824-57028178	OtA1982	OtA1690	OK	1.02743	1.60682	0.645169	-0.66154	0.508266	0.99991	no
XLOC_000785	XLOC_000785	BC055402	chr1:57257488-57271840	OtA1982	OtA1690	NOTEST	0	0	0	0	1	1	no
XLOC_000786	XLOC_000786	4930558J18Rik	chr1:57416065-57434388	OtA1982	OtA1690	OK	3.53101	2.07231	-0.768841	0.482987	0.629105	0.99991	no
XLOC_000787	XLOC_000787	1110034B05Rik	chr1:57445087-57472802	OtA1982	OtA1690	OK	20.137	11.1404	-0.854045	0.742434	0.457824	0.99991	no
XLOC_000788	XLOC_000788	Kctd18	chr1:58011944-58026928	OtA1982	OtA1690	OK	1.90633	0.591666	-1.68794	1.36436	0.172454	0.99991	no
XLOC_000789	XLOC_000789	Clk1	chr1:58468831-58480932	OtA1982	OtA1690	OK	42.4065	24.1502	-0.812251	0.858188	0.390789	0.99991	no
XLOC_000790	XLOC_000790	Ppil3	chr1:58487836-58519220	OtA1982	OtA1690	OK	37.5576	21.8375	-0.782298	0.476169	0.633954	0.99991	no
XLOC_000791	XLOC_000791	Orc2	chr1:58519416-58561763	OtA1982	OtA1690	OK	6.93874	4.71951	-0.556038	0.592108	0.553778	0.99991	no
XLOC_000792	XLOC_000792	Fam126b	chr1:58579649-58643177	OtA1982	OtA1690	OK	1.5055	1.47847	-0.0261349	0.0244325	0.980508	0.99991	no
XLOC_000793	XLOC_000793	Als2cr12	chr1:58714963-58752833	OtA1982	OtA1690	NOTEST	0	0.183745	1.79769e+308	1.79769e+308	0.145034	1	no
XLOC_000794	XLOC_000794	Trak2	chr1:58957293-59030326	OtA1982	OtA1690	OK	2.75142	1.62367	-0.760916	0.760767	0.446796	0.99991	no
XLOC_000795	XLOC_000795	Als2cr11	chr1:59107349-59151744	OtA1982	OtA1690	NOTEST	0	0	0	0	1	1	no
XLOC_000796	XLOC_000796	Als2cr4	chr1:59157436-59177227	OtA1982	OtA1690	OK	22.3533	15.3389	-0.54329	0.707461	0.47928	0.99991	no
XLOC_000797	XLOC_000797	Als2,Mpp4	chr1:59177778-59294075	OtA1982	OtA1690	OK	5.39355	3.22977	-0.739805	0.668008	0.504128	0.99991	no
XLOC_000798	XLOC_000798	Sumo1	chr1:59696162-59727691	OtA1982	OtA1690	OK	176.536	111.837	-0.658569	0.923765	0.355609	0.99991	no
XLOC_000799	XLOC_000799	Ica1l	chr1:60045911-60099931	OtA1982	OtA1690	NOTEST	0.0909235	0.109433	0.267323	-0.149365	0.881266	1	no
XLOC_000800	XLOC_000800	Wdr12	chr1:60133711-60207878	OtA1982	OtA1690	OK	18.577	16.7677	-0.147834	0.199321	0.842012	0.99991	no
XLOC_000801	XLOC_000801	Raph1	chr1:60539194-60623609	OtA1982	OtA1690	OK	2.70611	3.70448	0.453052	-0.535192	0.592517	0.99991	no
XLOC_000802	XLOC_000802	4930487H11Rik	chr1:62749890-62865266	OtA1982	OtA1690	NOTEST	0.756897	0.732979	-0.0463234	0.00747202	0.994038	1	no
XLOC_000803	XLOC_000803	Ino80d	chr1:63094374-63160841	OtA1982	OtA1690	NOTEST	0.836296	0.455266	-0.877306	0.783097	0.43357	1	no
XLOC_000804	XLOC_000804	Ndufs1	chr1:63161044-63227060	OtA1982	OtA1690	OK	55.2389	39.2083	-0.494526	0.244621	0.80675	0.99991	no
XLOC_000805	XLOC_000805	Gpr1	chr1:63229267-63260783	OtA1982	OtA1690	NOTEST	0	0	0	0	1	1	no
XLOC_000806	XLOC_000806	Dytn	chr1:63669424-63733501	OtA1982	OtA1690	NOTEST	0	0	0	0	1	1	no
XLOC_000807	XLOC_000807	Mdh1b	chr1:63745400-63776892	OtA1982	OtA1690	NOTEST	0	0	0	0	1	1	no
XLOC_000808	XLOC_000808	4933402D24Rik	chr1:63801482-63815841	OtA1982	OtA1690	NOTEST	0	0	0	0	1	1	no
XLOC_000809	XLOC_000809	Klf7	chr1:64079340-64167994	OtA1982	OtA1690	OK	26.6384	8.66158	-1.62081	1.53226	0.12546	0.99991	no
XLOC_000810	XLOC_000810	Mettl21a	chr1:64653053-64663947	OtA1982	OtA1690	OK	21.4801	13.9369	-0.624091	0.707873	0.479024	0.99991	no
XLOC_000811	XLOC_000811	2810408I11Rik	chr1:64726442-64737233	OtA1982	OtA1690	OK	36.3999	11.2312	-1.69642	1.87766	0.0604283	0.838996	no
XLOC_000812	XLOC_000812	Fzd5	chr1:64777131-64784324	OtA1982	OtA1690	NOTEST	0.853968	0.494533	-0.788114	0.70273	0.482224	1	no
XLOC_000813	XLOC_000813	Plekhm3	chr1:64835694-65003398	OtA1982	OtA1690	OK	1.19157	0.91268	-0.384686	0.283925	0.776468	0.99991	no
XLOC_000814	XLOC_000814	Akr1cl	chr1:65059659-65079322	OtA1982	OtA1690	NOTEST	0	0	0	0	1	1	no
XLOC_000815	XLOC_000815	Cryge	chr1:65095130-65097737	OtA1982	OtA1690	NOTEST	0	0	0	0	1	1	no
XLOC_000816	XLOC_000816	Crygd	chr1:65108411-65110014	OtA1982	OtA1690	NOTEST	0	0	0	0	1	1	no
XLOC_000817	XLOC_000817	Crygc	chr1:65118105-65120095	OtA1982	OtA1690	NOTEST	0	0	0	0	1	1	no
XLOC_000818	XLOC_000818	Crygb	chr1:65126800-65128841	OtA1982	OtA1690	NOTEST	0	0	0	0	1	1	no
XLOC_000819	XLOC_000819	Cryga	chr1:65146962-65149937	OtA1982	OtA1690	NOTEST	0	0	0	0	1	1	no
XLOC_000820	XLOC_000820	D630023F18Rik	chr1:65153886-65169767	OtA1982	OtA1690	NOTEST	0	0	0	0	1	1	no
XLOC_000821	XLOC_000821	Idh1	chr1:65205189-65233053	OtA1982	OtA1690	OK	49.309	68.5444	0.475188	-0.629643	0.528928	0.99991	no
XLOC_000822	XLOC_000822	1110028C15Rik	chr1:66747436-66864169	OtA1982	OtA1690	NOTEST	1.05399	0.351024	-1.58622	0.487192	0.626122	1	no
XLOC_000823	XLOC_000823	Acadl	chr1:66877426-66909841	OtA1982	OtA1690	OK	35.0341	26.5611	-0.399445	0.574948	0.565327	0.99991	no
XLOC_000824	XLOC_000824	Myl1	chr1:66970869-66991630	OtA1982	OtA1690	NOTEST	0	0	0	0	1	1	no
XLOC_000825	XLOC_000825	Lancl1	chr1:67047090-67085446	OtA1982	OtA1690	OK	4.4695	2.17146	-1.04145	0.980611	0.326785	0.99991	no
XLOC_000826	XLOC_000826	Erbb4	chr1:68086539-69154633	OtA1982	OtA1690	NOTEST	0	0	0	0	1	1	no
XLOC_000827	XLOC_000827	Ikzf2	chr1:69577783-69732534	OtA1982	OtA1690	NOTEST	0.623071	0.367808	-0.760443	0.719283	0.471967	1	no
XLOC_000828	XLOC_000828	Bard1	chr1:71074108-71149546	OtA1982	OtA1690	NOTEST	0.27879	0.263513	-0.081309	0.0611087	0.951273	1	no
XLOC_000829	XLOC_000829	Abca12	chr1:71289663-71461484	OtA1982	OtA1690	NOTEST	0	0	0	0	1	1	no
XLOC_000830	XLOC_000830	Fn1	chr1:71631911-71699745	OtA1982	OtA1690	OK	678.116	220.282	-1.62218	1.17672	0.239306	0.99991	no
XLOC_000831	XLOC_000831	4933417E11Rik	chr1:72005571-72051769	OtA1982	OtA1690	NOTEST	0	0.142142	1.79769e+308	1.79769e+308	0.188308	1	no
XLOC_000832	XLOC_000832	Mreg	chr1:72205806-72258881	OtA1982	OtA1690	NOTEST	0.775816	0.109933	-2.81909	1.72579	0.0843858	1	no
XLOC_000833	XLOC_000833	Pecr	chr1:72305746-72330888	OtA1982	OtA1690	OK	15.1326	6.82249	-1.14929	1.27609	0.201925	0.99991	no
XLOC_000834	XLOC_000834	2018-03-04	chr1:72473685-72583138	OtA1982	OtA1690	NOTEST	0.0262203	0.0315519	0.267044	-0.112773	0.91021	1	no
XLOC_000835	XLOC_000835	Ankar	chr1:72689553-72747138	OtA1982	OtA1690	NOTEST	0	0	0	0	1	1	no
XLOC_000836	XLOC_000836	Igfbp5	chr1:72904638-72921439	OtA1982	OtA1690	NOTEST	0	0.0222324	1.79769e+308	1.79769e+308	0.188308	1	no
XLOC_000837	XLOC_000837	Tnp1	chr1:73061648-73062473	OtA1982	OtA1690	NOTEST	0	0	0	0	1	1	no
XLOC_000838	XLOC_000838	Pinc	chr1:73437958-73477353	OtA1982	OtA1690	NOTEST	0	0	0	0	1	1	no
XLOC_000839	XLOC_000839	6030407O03Rik	chr1:73664954-73911040	OtA1982	OtA1690	NOTEST	0	0	0	0	1	1	no
XLOC_000840	XLOC_000840	Tns1	chr1:73956804-74171021	OtA1982	OtA1690	NOTEST	0.759846	0.450252	-0.754976	0.636373	0.524533	1	no
XLOC_000841	XLOC_000841	Cxcr1	chr1:74238359-74241205	OtA1982	OtA1690	NOTEST	0	0	0	0	1	1	no
XLOC_000842	XLOC_000842	Aamp	chr1:74326413-74331312	OtA1982	OtA1690	OK	83.4888	41.3091	-1.01512	1.44122	0.149524	0.99991	no
XLOC_000843	XLOC_000843	Tmbim1	chr1:74331607-74400266	OtA1982	OtA1690	OK	38.5609	51.1165	0.406651	-0.565043	0.572045	0.99991	no
XLOC_000844	XLOC_000844	Ctdsp1	chr1:74438182-74443859	OtA1982	OtA1690	OK	4.14579	4.79925	0.21116	-0.104821	0.916518	0.99991	no
XLOC_000845	XLOC_000845	Usp37	chr1:74455957-74634602	OtA1982	OtA1690	OK	11.82	5.36589	-1.13935	0.977997	0.328076	0.99991	no
XLOC_000846	XLOC_000846	Zfp142	chr1:74455957-74634602	OtA1982	OtA1690	OK	3.00179	2.15785	-0.476228	0.215122	0.829673	0.99991	no
XLOC_000847	XLOC_000847	Rnf25	chr1:74640325-74683467	OtA1982	OtA1690	OK	23.8273	11.9855	-0.991329	1.06891	0.285109	0.99991	no
XLOC_000848	XLOC_000848	Prkag3	chr1:74785495-74795529	OtA1982	OtA1690	NOTEST	0	0.047859	1.79769e+308	1.79769e+308	0.188308	1	no
XLOC_000849	XLOC_000849	Fev	chr1:74928082-74931982	OtA1982	OtA1690	NOTEST	0	0	0	0	1	1	no
XLOC_000850	XLOC_000850	Cryba2	chr1:74936517-74939709	OtA1982	OtA1690	NOTEST	0	0	0	0	1	1	no
XLOC_000851	XLOC_000851	Mir375	chr1:74947231-74947295	OtA1982	OtA1690	NOTEST	0	0	0	0	1	1	no
XLOC_000852	XLOC_000852	Ccdc108	chr1:74948653-74982173	OtA1982	OtA1690	NOTEST	0	0	0	0	1	1	no
XLOC_000853	XLOC_000853	Ihh	chr1:74991891-74998225	OtA1982	OtA1690	NOTEST	0.0466351	0	-1.79769e+308	-1.79769e+308	0.200254	1	no
XLOC_000854	XLOC_000854	Nhej1	chr1:75013919-75121800	OtA1982	OtA1690	OK	6.41227	4.48285	-0.516418	0.4774	0.633077	0.99991	no
XLOC_000855	XLOC_000855	Slc23a3	chr1:75122115-75130464	OtA1982	OtA1690	NOTEST	0	0.135814	1.79769e+308	1.79769e+308	0.145034	1	no
XLOC_000856	XLOC_000856	1810031K17Rik	chr1:75131788-75139246	OtA1982	OtA1690	OK	10.6844	9.25771	-0.206778	0.226536	0.820784	0.99991	no
XLOC_000857	XLOC_000857	Abcb6	chr1:75168214-75176857	OtA1982	OtA1690	OK	2.64095	1.7051	-0.631204	0.631671	0.527602	0.99991	no
XLOC_000858	XLOC_000858	Atg9a	chr1:75177439-75188497	OtA1982	OtA1690	OK	1.23215	0.458998	-1.42462	1.1005	0.271116	0.99991	no
XLOC_000859	XLOC_000859	Glb1l	chr1:75188708-75207353	OtA1982	OtA1690	OK	1.36134	2.64606	0.95882	-0.587247	0.557038	0.99991	no
XLOC_000860	XLOC_000860	Tuba4a	chr1:75207403-75216106	OtA1982	OtA1690	OK	4.8296	44.9324	3.21778	-3.12104	0.00180215	0.147394	no
XLOC_000861	XLOC_000861	A630095N17Rik	chr1:75216669-75228668	OtA1982	OtA1690	NOTEST	0	0.286638	1.79769e+308	1.79769e+308	0.255322	1	no
XLOC_000862	XLOC_000862	Ptprn	chr1:75243615-75260783	OtA1982	OtA1690	NOTEST	0.438965	0.150958	-1.53996	1.03216	0.301997	1	no
XLOC_000863	XLOC_000863	Resp18	chr1:75268776-75274955	OtA1982	OtA1690	NOTEST	0	0	0	0	1	1	no
XLOC_000864	XLOC_000864	Dnpep	chr1:75305139-75314212	OtA1982	OtA1690	OK	75.5805	40.4067	-0.90342	1.1794	0.23824	0.99991	no
XLOC_000865	XLOC_000865	Gm15179	chr1:75364784-75371590	OtA1982	OtA1690	NOTEST	0	0	0	0	1	1	no
XLOC_000866	XLOC_000866	Chpf	chr1:75471143-75476046	OtA1982	OtA1690	OK	2.78482	1.74164	-0.677136	0.669606	0.503109	0.99991	no
XLOC_000867	XLOC_000867	Obsl1	chr1:75482399-75503027	OtA1982	OtA1690	OK	1.33299	0.279337	-2.25459	1.52036	0.128419	0.99991	no
XLOC_000868	XLOC_000868	Epha4	chr1:77363759-77511663	OtA1982	OtA1690	OK	1.96092	0.0410196	-5.57907	3.73564	0.000187239	0.0279627	yes
XLOC_000869	XLOC_000869	Pax3	chr1:78097841-78193711	OtA1982	OtA1690	OK	1.20413	0	-1.79769e+308	-1.79769e+308	0.053925	0.813449	no
XLOC_000870	XLOC_000870	Farsb	chr1:78306920-78485446	OtA1982	OtA1690	OK	54.7669	40.5386	-0.434008	0.560756	0.574964	0.99991	no
XLOC_000871	XLOC_000871	Scg2	chr1:79431243-79436665	OtA1982	OtA1690	NOTEST	0.64115	0	-1.79769e+308	-1.79769e+308	0.0615016	1	no
XLOC_000872	XLOC_000872	Ap1s3	chr1:79603450-79668547	OtA1982	OtA1690	NOTEST	0.0390915	0	-1.79769e+308	-1.79769e+308	0.200254	1	no
XLOC_000873	XLOC_000873	Wdfy1	chr1:79698836-79758344	OtA1982	OtA1690	OK	9.48947	8.92949	-0.0877493	0.12361	0.901624	0.99991	no
XLOC_000874	XLOC_000874	Serpine2	chr1:79790895-79855240	OtA1982	OtA1690	OK	20.3759	0	-1.79769e+308	-1.79769e+308	0.00211488	0.160114	no
XLOC_000875	XLOC_000875	Fam124b	chr1:80195273-80210519	OtA1982	OtA1690	NOTEST	0	0	0	0	1	1	no
XLOC_000876	XLOC_000876	Cul3	chr1:80263195-80337005	OtA1982	OtA1690	OK	11.9545	7.44999	-0.682238	0.781941	0.434249	0.99991	no
XLOC_000877	XLOC_000877	Dock10	chr1:80497647-80755128	OtA1982	OtA1690	NOTEST	0.0441273	0	-1.79769e+308	-1.79769e+308	0.132109	1	no
XLOC_000878	XLOC_000878	-	chr1:82100963-82106983	OtA1982	OtA1690	NOTEST	0.960645	0.590108	-0.703024	0.324231	0.745763	1	no
XLOC_000879	XLOC_000879	Irs1	chr1:82229679-82288014	OtA1982	OtA1690	OK	10.3961	4.42877	-1.23107	1.77592	0.0757462	0.879827	no
XLOC_000880	XLOC_000880	Col4a4	chr1:82447297-82583424	OtA1982	OtA1690	NOTEST	0	0.0165146	1.79769e+308	1.79769e+308	0.188308	1	no
XLOC_000881	XLOC_000881	Tm4sf20	chr1:82753223-82765031	OtA1982	OtA1690	NOTEST	0	0.0970608	1.79769e+308	1.79769e+308	0.188308	1	no
XLOC_000882	XLOC_000882	Slc19a3	chr1:83009097-83035023	OtA1982	OtA1690	NOTEST	0	0	0	0	1	1	no
XLOC_000883	XLOC_000883	Sphkap	chr1:83252355-83404775	OtA1982	OtA1690	NOTEST	0	0	0	0	1	1	no
XLOC_000884	XLOC_000884	Pid1	chr1:84032867-84281220	OtA1982	OtA1690	NOTEST	0	0.0510733	1.79769e+308	1.79769e+308	0.188308	1	no
XLOC_000885	XLOC_000885	Dner	chr1:84366413-84692796	OtA1982	OtA1690	NOTEST	0.0609341	0.183348	1.58926	-0.808763	0.418652	1	no
XLOC_000886	XLOC_000886	Trip12	chr1:84717763-84835879	OtA1982	OtA1690	OK	6.14457	3.92125	-0.647997	0.842029	0.399771	0.99991	no
XLOC_000887	XLOC_000887	Slc16a14	chr1:84903279-84931658	OtA1982	OtA1690	NOTEST	0	0	0	0	1	1	no
XLOC_000888	XLOC_000888	A530032D15Rik	chr1:85084713-85106428	OtA1982	OtA1690	NOTEST	0	0	0	0	1	1	no
XLOC_000889	XLOC_000889	C130026I21Rik	chr1:85242918-85267141	OtA1982	OtA1690	NOTEST	0	0	0	0	1	1	no
XLOC_000890	XLOC_000890	Sp110	chr1:87473474-87541611	OtA1982	OtA1690	NOTEST	0	0	0	0	1	1	no
XLOC_000891	XLOC_000891	A630001G21Rik	chr1:87613657-87633181	OtA1982	OtA1690	OK	0.723887	1.83858	1.34476	-1.00321	0.31576	0.99991	no
XLOC_000892	XLOC_000892	Gpr55	chr1:87836111-87857630	OtA1982	OtA1690	NOTEST	0	0	0	0	1	1	no
XLOC_000893	XLOC_000893	Htr2b	chr1:87961193-88035870	OtA1982	OtA1690	NOTEST	0	0	0	0	1	1	no
XLOC_000894	XLOC_000894	Ncl	chr1:88241293-88256030	OtA1982	OtA1690	OK	66.7315	76.1392	0.19027	-0.19825	0.842849	0.99991	no
XLOC_000895	XLOC_000895	Snora75	chr1:88241293-88256030	OtA1982	OtA1690	NOTEST	0	0	0	0	1	1	no
XLOC_000896	XLOC_000896	Snord82	chr1:88241293-88256030	OtA1982	OtA1690	NOTEST	0	0	0	0	1	1	no
XLOC_000897	XLOC_000897	Nmur1	chr1:88282899-88284716	OtA1982	OtA1690	NOTEST	0	0.124511	1.79769e+308	1.79769e+308	0.188308	1	no
XLOC_000898	XLOC_000898	Ptma	chr1:88423080-88427277	OtA1982	OtA1690	OK	545.295	842.223	0.627165	-0.389345	0.697021	0.99991	no
XLOC_000899	XLOC_000899	Pde6d	chr1:88439587-88479101	OtA1982	OtA1690	OK	7.04606	3.1698	-1.15242	0.855197	0.392442	0.99991	no
XLOC_000900	XLOC_000900	Nppc	chr1:88562867-88567148	OtA1982	OtA1690	NOTEST	0	0	0	0	1	1	no
XLOC_000901	XLOC_000901	Alppl2	chr1:88983265-88986503	OtA1982	OtA1690	NOTEST	0	0	0	0	1	1	no
XLOC_000902	XLOC_000902	Alpi	chr1:88994576-88998181	OtA1982	OtA1690	NOTEST	0	0	0	0	1	1	no
XLOC_000903	XLOC_000903	Ecel1	chr1:89044229-89051602	OtA1982	OtA1690	NOTEST	0	0	0	0	1	1	no
XLOC_000904	XLOC_000904	Kcnj13	chr1:89223572-89347385	OtA1982	OtA1690	NOTEST	0	0	0	0	1	1	no
XLOC_000905	XLOC_000905	Ngef	chr1:89373403-89470445	OtA1982	OtA1690	NOTEST	0.0820218	0.0987692	0.268054	-0.112852	0.910148	1	no
XLOC_000906	XLOC_000906	Usp40	chr1:89749861-89905126	OtA1982	OtA1690	OK	7.52588	4.80943	-0.645993	0.670327	0.502649	0.99991	no
XLOC_000907	XLOC_000907	Dnajb3	chr1:89951985-90116577	OtA1982	OtA1690	NOTEST	0	0	0	0	1	1	no
XLOC_000908	XLOC_000908	Ugt1a10	chr1:89951985-90116577	OtA1982	OtA1690	OK	15.0045	9.09101	-0.722878	0.370219	0.711219	0.99991	no
XLOC_000909	XLOC_000909	6430706D22Rik,A730008H23Rik,Hjurp	chr1:90123594-90174154	OtA1982	OtA1690	OK	34.7917	24.074	-0.531267	0.644865	0.519015	0.99991	no
XLOC_000910	XLOC_000910	Glrp1	chr1:90396445-90406641	OtA1982	OtA1690	NOTEST	0	0.287333	1.79769e+308	1.79769e+308	0.107261	1	no
XLOC_000911	XLOC_000911	Arl4c	chr1:90594800-90598766	OtA1982	OtA1690	OK	3.33134	2.83973	-0.23035	0.265342	0.790746	0.99991	no
XLOC_000912	XLOC_000912	C030007H22Rik	chr1:91256916-91302708	OtA1982	OtA1690	NOTEST	0	0	0	0	1	1	no
XLOC_000913	XLOC_000913	4933400F21Rik	chr1:91351385-91791857	OtA1982	OtA1690	NOTEST	0.0306549	0.0737921	1.26735	-0.16213	0.871203	1	no
XLOC_000914	XLOC_000914	Gbx2	chr1:91824536-91827751	OtA1982	OtA1690	NOTEST	0	0	0	0	1	1	no
XLOC_000915	XLOC_000915	Asb18	chr1:91849252-91911152	OtA1982	OtA1690	NOTEST	0	0	0	0	1	1	no
XLOC_000916	XLOC_000916	Iqca	chr1:91938706-92049976	OtA1982	OtA1690	NOTEST	0	0	0	0	1	1	no
XLOC_000917	XLOC_000917	Col6a3	chr1:92663434-92740548	OtA1982	OtA1690	OK	16.8047	11.4315	-0.55585	0.524741	0.599763	0.99991	no
XLOC_000918	XLOC_000918	Rab17	chr1:92854709-92866197	OtA1982	OtA1690	NOTEST	0	0	0	0	1	1	no
XLOC_000919	XLOC_000919	Ilkap	chr1:93272406-93295360	OtA1982	OtA1690	OK	7.0232	4.24204	-0.727372	0.637407	0.52386	0.99991	no
XLOC_000920	XLOC_000920	1700020N18Rik	chr1:93301456-93302606	OtA1982	OtA1690	NOTEST	0	0	0	0	1	1	no
XLOC_000921	XLOC_000921	Hes6	chr1:93308059-93309799	OtA1982	OtA1690	NOTEST	0.924174	0.892469	-0.0503623	0.0354551	0.971717	1	no
XLOC_000922	XLOC_000922	Per2	chr1:93312558-93355905	OtA1982	OtA1690	NOTEST	0.463452	0.200696	-1.20741	0.937072	0.348721	1	no
XLOC_000923	XLOC_000923	Hdac4	chr1:93825352-94045074	OtA1982	OtA1690	OK	12.1186	9.06297	-0.419173	0.528062	0.597457	0.99991	no
XLOC_000924	XLOC_000924	Ndufa10	chr1:94336066-94370351	OtA1982	OtA1690	OK	72.1336	39.6069	-0.864917	1.02863	0.303652	0.99991	no
XLOC_000925	XLOC_000925	Olfr1416	chr1:94376257-94377196	OtA1982	OtA1690	NOTEST	0	0	0	0	1	1	no
XLOC_000926	XLOC_000926	Olfr1415	chr1:94387394-94388330	OtA1982	OtA1690	NOTEST	0	0	0	0	1	1	no
XLOC_000927	XLOC_000927	Olfr1414	chr1:94407624-94415092	OtA1982	OtA1690	NOTEST	0	0	0	0	1	1	no
XLOC_000928	XLOC_000928	Myeov2	chr1:94533721-94538562	OtA1982	OtA1690	OK	392.606	264.258	-0.571132	0.803924	0.421441	0.99991	no
XLOC_000929	XLOC_000929	Otos	chr1:94540794-94545418	OtA1982	OtA1690	NOTEST	0	0	0	0	1	1	no
XLOC_000930	XLOC_000930	Ankmy1	chr1:94766705-94799483	OtA1982	OtA1690	NOTEST	0	0	0	0	1	1	no
XLOC_000931	XLOC_000931	9430060I03Rik	chr1:94830119-94847167	OtA1982	OtA1690	NOTEST	0.910455	0.38804	-1.23038	0.58729	0.557009	1	no
XLOC_000932	XLOC_000932	Kif1a	chr1:94912032-94998442	OtA1982	OtA1690	NOTEST	0.169061	0	-1.79769e+308	-1.79769e+308	0.0659527	1	no
XLOC_000933	XLOC_000933	2310007B03Rik	chr1:95047931-95057525	OtA1982	OtA1690	NOTEST	0	0	0	0	1	1	no
XLOC_000934	XLOC_000934	Mterfd2	chr1:95195321-95202516	OtA1982	OtA1690	OK	6.85568	4.20233	-0.706109	0.797318	0.425266	0.99991	no
XLOC_000935	XLOC_000935	Pask	chr1:95206013-95239365	OtA1982	OtA1690	OK	1.78242	0.830484	-1.10181	0.822961	0.41053	0.99991	no
XLOC_000936	XLOC_000936	Hdlbp	chr1:95302516-95375423	OtA1982	OtA1690	OK	88.0625	62.5704	-0.493047	0.536758	0.591435	0.99991	no
XLOC_000937	XLOC_000937	Stk25	chr1:95408680-95532304	OtA1982	OtA1690	OK	4.23255	3.31909	-0.35074	0.283984	0.776423	0.99991	no
XLOC_000938	XLOC_000938	Thap4	chr1:95601967-95651415	OtA1982	OtA1690	OK	14.9551	7.46509	-1.0024	1.27832	0.201136	0.99991	no
XLOC_000939	XLOC_000939	Dtymk	chr1:95689152-95698511	OtA1982	OtA1690	OK	79.1969	51.3823	-0.624173	0.681947	0.495273	0.99991	no
XLOC_000940	XLOC_000940	Pdcd1	chr1:95934881-95949130	OtA1982	OtA1690	NOTEST	0	0	0	0	1	1	no
XLOC_000941	XLOC_000941	St8sia4	chr1:97484258-97564171	OtA1982	OtA1690	NOTEST	0	0	0	0	1	1	no
XLOC_000942	XLOC_000942	4930598F16Rik	chr1:97597760-97613095	OtA1982	OtA1690	NOTEST	0	0	0	0	1	1	no
XLOC_000943	XLOC_000943	1700063A18Rik	chr1:97887235-97918335	OtA1982	OtA1690	NOTEST	0	0	0	0	1	1	no
XLOC_000944	XLOC_000944	4930533P14Rik	chr1:98508633-98559150	OtA1982	OtA1690	NOTEST	0	0	0	0	1	1	no
XLOC_000945	XLOC_000945	Slco4c1	chr1:98715360-98768748	OtA1982	OtA1690	NOTEST	0	0	0	0	1	1	no
XLOC_000946	XLOC_000946	Slco6b1	chr1:98802752-98894137	OtA1982	OtA1690	NOTEST	0	0	0	0	1	1	no
XLOC_000947	XLOC_000947	Slco6c1	chr1:98956025-99024880	OtA1982	OtA1690	NOTEST	0	0	0	0	1	1	no
XLOC_000948	XLOC_000948	D1Ertd622e	chr1:99540478-99558595	OtA1982	OtA1690	OK	2.15204	4.38814	1.02791	-1.0199	0.307776	0.99991	no
XLOC_000949	XLOC_000949	Ppip5k2	chr1:99602622-99666669	OtA1982	OtA1690	OK	4.98621	2.79619	-0.834479	0.823592	0.410172	0.99991	no
XLOC_000950	XLOC_000950	Pam	chr1:99714603-99992209	OtA1982	OtA1690	OK	2.63343	3.14144	0.254478	-0.226585	0.820746	0.99991	no
XLOC_000951	XLOC_000951	B230216N24Rik	chr1:99714603-99992209	OtA1982	OtA1690	NOTEST	0.875551	0.592675	-0.562951	0.281326	0.778461	1	no
XLOC_000952	XLOC_000952	Rnf152	chr1:107173493-107253287	OtA1982	OtA1690	NOTEST	0	0	0	0	1	1	no
XLOC_000953	XLOC_000953	Pign	chr1:107414979-107560253	OtA1982	OtA1690	OK	4.00338	2.44157	-0.713408	0.835752	0.403294	0.99991	no
XLOC_000954	XLOC_000954	LOC626049	chr1:108049201-108068101	OtA1982	OtA1690	NOTEST	0	0	0	0	1	1	no
XLOC_000955	XLOC_000955	Bcl2	chr1:108434755-108610867	OtA1982	OtA1690	OK	3.31642	0.582844	-2.50844	1.67853	0.093243	0.951812	no
XLOC_000956	XLOC_000956	Kdsr	chr1:108616986-108656319	OtA1982	OtA1690	OK	7.96109	8.54907	0.1028	-0.146391	0.883613	0.99991	no
XLOC_000957	XLOC_000957	Vps4b	chr1:108667035-108693302	OtA1982	OtA1690	OK	9.8888	4.23465	-1.22355	1.44389	0.14877	0.99991	no
XLOC_000958	XLOC_000958	Serpinb3a	chr1:108942163-108948880	OtA1982	OtA1690	NOTEST	0	0	0	0	1	1	no
XLOC_000959	XLOC_000959	Serpinb3d	chr1:108974769-108980057	OtA1982	OtA1690	NOTEST	0	0	0	0	1	1	no
XLOC_000960	XLOC_000960	Serpinb3b	chr1:109050537-109057691	OtA1982	OtA1690	NOTEST	0	0	0	0	1	1	no
XLOC_000961	XLOC_000961	Serpinb3c	chr1:109167777-109174948	OtA1982	OtA1690	NOTEST	0	0	0	0	1	1	no
XLOC_000962	XLOC_000962	Cdh19	chr1:112785771-112873949	OtA1982	OtA1690	NOTEST	0	0	0	0	1	1	no
XLOC_000963	XLOC_000963	Dsel	chr1:113755278-113761495	OtA1982	OtA1690	OK	1.60656	0.977945	-0.716147	0.718409	0.472505	0.99991	no
XLOC_000964	XLOC_000964	Tsn	chr1:120194713-120207794	OtA1982	OtA1690	OK	67.4343	51.9857	-0.375368	0.47938	0.631668	0.99991	no
XLOC_000965	XLOC_000965	2900060B14Rik	chr1:120285524-120506044	OtA1982	OtA1690	NOTEST	0.26654	0.324426	0.283533	-0.0244038	0.980531	1	no
XLOC_000966	XLOC_000966	Clasp1	chr1:120285524-120506044	OtA1982	OtA1690	OK	2.22912	0.0515534	-5.43426	0.718768	0.472284	0.99991	no
XLOC_000967	XLOC_000967	Gli2	chr1:120730637-120950196	OtA1982	OtA1690	NOTEST	0.09633	0	-1.79769e+308	-1.79769e+308	0.0967188	1	no
XLOC_000968	XLOC_000968	Inhbb	chr1:121312041-121318825	OtA1982	OtA1690	OK	1.18588	0.0310215	-5.25655	2.93909	0.00329179	0.218824	no
XLOC_000969	XLOC_000969	Ralb	chr1:121366881-121401359	OtA1982	OtA1690	OK	27.6443	17.3411	-0.672787	0.814403	0.415414	0.99991	no
XLOC_000970	XLOC_000970	Epb4.1l5	chr1:121441609-121545577	OtA1982	OtA1690	OK	1.28249	0.728466	-0.81602	0.526586	0.598481	0.99991	no
XLOC_000971	XLOC_000971	Ptpn4	chr1:121554669-121733648	OtA1982	OtA1690	NOTEST	0.115983	0.139547	0.266838	-0.166826	0.867507	1	no
XLOC_000972	XLOC_000972	Tmem177	chr1:121793525-121809753	OtA1982	OtA1690	OK	6.92537	4.31382	-0.682926	0.301	0.763414	0.99991	no
XLOC_000973	XLOC_000973	Gm101	chr1:121820095-121891787	OtA1982	OtA1690	NOTEST	0	0	0	0	1	1	no
XLOC_000974	XLOC_000974	Tmem37	chr1:121963953-121970357	OtA1982	OtA1690	OK	12.6053	5.44366	-1.21138	1.24173	0.214335	0.99991	no
XLOC_000975	XLOC_000975	Dbi	chr1:122009856-122017673	OtA1982	OtA1690	OK	405.149	659.018	0.701863	-0.89593	0.37029	0.99991	no
XLOC_000976	XLOC_000976	Steap3	chr1:122122983-122167659	OtA1982	OtA1690	OK	9.77054	11.6076	0.24856	-0.287186	0.77397	0.99991	no
XLOC_000977	XLOC_000977	Marco	chr1:122371114-122401661	OtA1982	OtA1690	NOTEST	0	0	0	0	1	1	no
XLOC_000978	XLOC_000978	Insig2	chr1:123200886-123229157	OtA1982	OtA1690	OK	30.8839	22.1592	-0.478945	0.613075	0.539827	0.99991	no
XLOC_000979	XLOC_000979	Htr5b	chr1:123406349-123425042	OtA1982	OtA1690	NOTEST	0	0	0	0	1	1	no
XLOC_000980	XLOC_000980	Ddx18	chr1:123450411-123464557	OtA1982	OtA1690	OK	10.6392	9.0065	-0.240346	0.276872	0.781878	0.99991	no
XLOC_000981	XLOC_000981	Dpp10	chr1:125228714-125942136	OtA1982	OtA1690	NOTEST	0	0	0	0	1	1	no
XLOC_000982	XLOC_000982	Actr3	chr1:127289481-127332304	OtA1982	OtA1690	OK	35.5148	21.3338	-0.735277	1.07076	0.284277	0.99991	no
XLOC_000983	XLOC_000983	Lypd1	chr1:127573572-127808791	OtA1982	OtA1690	NOTEST	0	0	0	0	1	1	no
XLOC_000984	XLOC_000984	Nckap5	chr1:127810212-128727209	OtA1982	OtA1690	NOTEST	0.112631	0.0910636	-0.30666	0.158193	0.874305	1	no
XLOC_000985	XLOC_000985	Tmem163	chr1:129386918-129574598	OtA1982	OtA1690	NOTEST	0	0	0	0	1	1	no
XLOC_000986	XLOC_000986	2900009J06Rik	chr1:129625989-129670631	OtA1982	OtA1690	OK	0	2.46856	1.79769e+308	1.79769e+308	0.10152	0.976777	no
XLOC_000987	XLOC_000987	Ysk4	chr1:129711847-129736867	OtA1982	OtA1690	NOTEST	0.139922	0.0336775	-2.05476	1.02853	0.303701	1	no
XLOC_000988	XLOC_000988	Zranb3	chr1:129850762-129999609	OtA1982	OtA1690	OK	2.46112	1.39294	-0.821177	0.498283	0.618285	0.99991	no
XLOC_000989	XLOC_000989	Lct	chr1:130181340-130224895	OtA1982	OtA1690	NOTEST	0.0175149	0.0210677	0.266451	-0.112522	0.910409	1	no
XLOC_000990	XLOC_000990	Mcm6	chr1:130228167-130256233	OtA1982	OtA1690	OK	43.8025	23.6423	-0.889644	1.30715	0.191163	0.99991	no
XLOC_000991	XLOC_000991	Dars	chr1:130260283-130313993	OtA1982	OtA1690	OK	97.2387	64.4828	-0.592616	0.543063	0.587086	0.99991	no
XLOC_000992	XLOC_000992	Cxcr4	chr1:130484775-130488876	OtA1982	OtA1690	NOTEST	0	0	0	0	1	1	no
XLOC_000993	XLOC_000993	Daf2	chr1:132285104-132319576	OtA1982	OtA1690	NOTEST	0	0	0	0	1	1	no
XLOC_000994	XLOC_000994	Cd55	chr1:132335606-132359317	OtA1982	OtA1690	NOTEST	0	0	0	0	1	1	no
XLOC_000995	XLOC_000995	Zp3r	chr1:132473282-132526183	OtA1982	OtA1690	NOTEST	0	0	0	0	1	1	no
XLOC_000996	XLOC_000996	C4bp	chr1:132532497-132558195	OtA1982	OtA1690	NOTEST	0	0	0	0	1	1	no
XLOC_000997	XLOC_000997	C4bp-ps1	chr1:132566778-132578148	OtA1982	OtA1690	NOTEST	0	0	0	0	1	1	no
XLOC_000998	XLOC_000998	Pfkfb2	chr1:132585619-132625830	OtA1982	OtA1690	OK	1.33354	0.771718	-0.789116	0.527735	0.597683	0.99991	no
XLOC_000999	XLOC_000999	Il24	chr1:132778650-132783988	OtA1982	OtA1690	NOTEST	0	0	0	0	1	1	no
XLOC_001000	XLOC_001000	Il20	chr1:132803768-132807873	OtA1982	OtA1690	NOTEST	0	0	0	0	1	1	no
XLOC_001001	XLOC_001001	Il19	chr1:132829232-132835818	OtA1982	OtA1690	NOTEST	0	0	0	0	1	1	no
XLOC_001002	XLOC_001002	Mapkapk2	chr1:132950280-132994120	OtA1982	OtA1690	NOTEST	0.574682	0.798607	0.474722	-0.365051	0.715073	1	no
XLOC_001003	XLOC_001003	Dyrk3	chr1:133025017-133034811	OtA1982	OtA1690	NOTEST	0.111858	0.269585	1.26907	-0.689279	0.490647	1	no
XLOC_001004	XLOC_001004	Rassf5	chr1:133049770-133141755	OtA1982	OtA1690	OK	1.27252	1.02116	-0.317479	0.138385	0.889936	0.99991	no
XLOC_001005	XLOC_001005	Ikbke	chr1:133151178-133176154	OtA1982	OtA1690	OK	1.96213	1.25774	-0.641588	0.440499	0.659576	0.99991	no
XLOC_001006	XLOC_001006	Srgap2	chr1:133181827-133423938	OtA1982	OtA1690	OK	3.52151	2.8363	-0.312185	0.288652	0.772847	0.99991	no
XLOC_001007	XLOC_001007	Mfsd4	chr1:133923197-133964639	OtA1982	OtA1690	OK	5.94806	2.82246	-1.07546	1.21585	0.224041	0.99991	no
XLOC_001008	XLOC_001008	Cdk18	chr1:134010123-134036262	OtA1982	OtA1690	OK	3.69906	1.65127	-1.16358	0.861665	0.388872	0.99991	no
XLOC_001009	XLOC_001009	Tmcc2	chr1:134252891-134287858	OtA1982	OtA1690	NOTEST	0.325776	0.196069	-0.732522	0.490442	0.623821	1	no
XLOC_001010	XLOC_001010	Dstyk	chr1:134314029-134373586	OtA1982	OtA1690	OK	1.25746	1.01546	-0.308388	0.233479	0.81539	0.99991	no
XLOC_001011	XLOC_001011	Cntn2	chr1:134406001-134439517	OtA1982	OtA1690	NOTEST	0	0.013456	1.79769e+308	1.79769e+308	0.188308	1	no
XLOC_001012	XLOC_001012	Nfasc	chr1:134461266-134638374	OtA1982	OtA1690	NOTEST	0	0	0	0	1	1	no
XLOC_001013	XLOC_001013	Mdm4	chr1:134882763-134921938	OtA1982	OtA1690	OK	8.79335	3.99094	-1.13968	0.945286	0.344513	0.99991	no
XLOC_001014	XLOC_001014	Pik3c2b	chr1:134942588-135005265	OtA1982	OtA1690	OK	3.07628	0	-1.79769e+308	-1.79769e+308	0.112356	0.99991	no
XLOC_001015	XLOC_001015	Gm19461	chr1:135142673-135200012	OtA1982	OtA1690	NOTEST	0	0	0	0	1	1	no
XLOC_001016	XLOC_001016	Sox13	chr1:135278876-135320789	OtA1982	OtA1690	NOTEST	0.0627847	0.113355	0.85236	-0.450972	0.652009	1	no
XLOC_001017	XLOC_001017	Snrpe	chr1:135500447-135506857	OtA1982	OtA1690	OK	237.29	181.554	-0.386253	0.561029	0.574778	0.99991	no
XLOC_001018	XLOC_001018	Zc3h11a	chr1:135516447-135557975	OtA1982	OtA1690	OK	31.9507	17.5192	-0.866914	1.05236	0.292636	0.99991	no
XLOC_001019	XLOC_001019	Zbed6	chr1:135516447-135557975	OtA1982	OtA1690	NOTEST	0.587048	0.183107	-1.68079	0.289808	0.771963	1	no
XLOC_001020	XLOC_001020	Lax1	chr1:135575605-135586685	OtA1982	OtA1690	NOTEST	0.0504909	0	-1.79769e+308	-1.79769e+308	0.299206	1	no
XLOC_001021	XLOC_001021	Atp2b4	chr1:135599250-135697589	OtA1982	OtA1690	OK	1.24376	0.0158991	-6.28963	2.58707	0.00967954	0.388386	no
XLOC_001022	XLOC_001022	Optc	chr1:135793770-135804576	OtA1982	OtA1690	NOTEST	0.221267	0.130738	-0.759107	0.312464	0.754688	1	no
XLOC_001023	XLOC_001023	Prelp	chr1:135806881-135817978	OtA1982	OtA1690	OK	4.39656	1.66522	-1.40067	1.5261	0.126986	0.99991	no
XLOC_001024	XLOC_001024	Btg2	chr1:135970926-135975732	OtA1982	OtA1690	OK	44.9637	5.11026	-3.13729	3.98503	6.74716e-05	0.0114934	yes
XLOC_001025	XLOC_001025	Adora1	chr1:136090024-136132008	OtA1982	OtA1690	NOTEST	0	0	0	0	1	1	no
XLOC_001026	XLOC_001026	Ppfia4	chr1:136193359-136229505	OtA1982	OtA1690	NOTEST	0	0	0	0	1	1	no
XLOC_001027	XLOC_001027	Tmem183a	chr1:136242517-136258576	OtA1982	OtA1690	OK	7.86134	6.15028	-0.354124	0.403509	0.686574	0.99991	no
XLOC_001028	XLOC_001028	4931440L10Rik	chr1:136437521-136443599	OtA1982	OtA1690	NOTEST	0	0	0	0	1	1	no
XLOC_001029	XLOC_001029	-	chr1:136651233-136654191	OtA1982	OtA1690	OK	3.7927	0.565181	-2.74644	2.05928	0.0394678	0.734263	no
XLOC_001030	XLOC_001030	Ppp1r12b	chr1:136662519-136852517	OtA1982	OtA1690	NOTEST	0.725675	0.218683	-1.73048	1.13606	0.255931	1	no
XLOC_001031	XLOC_001031	Lgr6	chr1:136882929-137001853	OtA1982	OtA1690	NOTEST	0	0.257364	1.79769e+308	1.79769e+308	0.081803	1	no
XLOC_001032	XLOC_001032	Ptprv	chr1:137005074-137029152	OtA1982	OtA1690	NOTEST	0.0683957	0.143969	1.07378	-0.64128	0.521341	1	no
XLOC_001033	XLOC_001033	Gpr37l1	chr1:137056826-137064258	OtA1982	OtA1690	NOTEST	0	0	0	0	1	1	no
XLOC_001034	XLOC_001034	Elf3	chr1:137150150-137155049	OtA1982	OtA1690	NOTEST	0	0	0	0	1	1	no
XLOC_001035	XLOC_001035	Rnpep	chr1:137159275-137180661	OtA1982	OtA1690	OK	3.64313	3.30064	-0.142434	0.135356	0.89233	0.99991	no
XLOC_001036	XLOC_001036	Timm17a	chr1:137198111-137210314	OtA1982	OtA1690	OK	238.827	211.096	-0.178068	0.261256	0.793895	0.99991	no
XLOC_001037	XLOC_001037	Shisa4	chr1:137265873-137271640	OtA1982	OtA1690	OK	5.19708	5.55314	0.0956021	-0.0765737	0.938963	0.99991	no
XLOC_001038	XLOC_001038	Ipo9	chr1:137278891-137327068	OtA1982	OtA1690	OK	18.9389	7.70449	-1.29758	1.88604	0.0592892	0.838996	no
XLOC_001039	XLOC_001039	Nav1	chr1:137331156-137499145	OtA1982	OtA1690	OK	1.17176	1.1491	-0.0281785	0.030122	0.97597	0.99991	no
XLOC_001040	XLOC_001040	Pkp1	chr1:137767971-137815601	OtA1982	OtA1690	NOTEST	0	0.176073	1.79769e+308	1.79769e+308	0.0884441	1	no
XLOC_001041	XLOC_001041	Igfn1	chr1:137850154-137902919	OtA1982	OtA1690	NOTEST	0	0	0	0	1	1	no
XLOC_001042	XLOC_001042	6530439I21	chr1:138024295-138027760	OtA1982	OtA1690	NOTEST	0	0	0	0	1	1	no
XLOC_001043	XLOC_001043	5730559C18Rik	chr1:138110098-138130857	OtA1982	OtA1690	NOTEST	0	0	0	0	1	1	no
XLOC_001044	XLOC_001044	Gpr25	chr1:138155490-138157450	OtA1982	OtA1690	NOTEST	0	0	0	0	1	1	no
XLOC_001045	XLOC_001045	Camsap2	chr1:138164699-138242681	OtA1982	OtA1690	OK	2.54559	2.38631	-0.0932165	0.081375	0.935144	0.99991	no
XLOC_001046	XLOC_001046	9230116N13Rik	chr1:138308492-138336797	OtA1982	OtA1690	NOTEST	0.220759	0.0665031	-1.73098	0.371752	0.710078	1	no
XLOC_001047	XLOC_001047	Nr5a2	chr1:138740160-138857025	OtA1982	OtA1690	NOTEST	0	0	0	0	1	1	no
XLOC_001048	XLOC_001048	Ptprc	chr1:139959437-140071882	OtA1982	OtA1690	NOTEST	0	0	0	0	1	1	no
XLOC_001049	XLOC_001049	Nek7	chr1:140379536-140516273	OtA1982	OtA1690	OK	13.1467	10.4269	-0.334397	0.457945	0.646992	0.99991	no
XLOC_001050	XLOC_001050	Gm5833	chr1:140536671-140578652	OtA1982	OtA1690	NOTEST	0	0.0729611	1.79769e+308	1.79769e+308	0.188308	1	no
XLOC_001051	XLOC_001051	Lhx9	chr1:140721762-140744156	OtA1982	OtA1690	NOTEST	0	0.0867179	1.79769e+308	1.79769e+308	0.137998	1	no
XLOC_001052	XLOC_001052	2310009B15Rik	chr1:140748555-140753431	OtA1982	OtA1690	OK	9.42058	4.52117	-1.05912	0.878907	0.379452	0.99991	no
XLOC_001053	XLOC_001053	Crb1	chr1:141094830-141273653	OtA1982	OtA1690	NOTEST	0	0	0	0	1	1	no
XLOC_001054	XLOC_001054	Cfhr1	chr1:141443640-141456799	OtA1982	OtA1690	NOTEST	0	0	0	0	1	1	no
XLOC_001055	XLOC_001055	Gm4788	chr1:141594495-141677816	OtA1982	OtA1690	NOTEST	0	0	0	0	1	1	no
XLOC_001056	XLOC_001056	Cfh,Cfhr2	chr1:141706868-142079988	OtA1982	OtA1690	NOTEST	1.15139	0.0301891	-5.2532	0.675373	0.499439	1	no
XLOC_001057	XLOC_001057	4930590L20Rik	chr1:142142833-142552979	OtA1982	OtA1690	NOTEST	0	0	0	0	1	1	no
XLOC_001058	XLOC_001058	Cdc73	chr1:145454628-145549814	OtA1982	OtA1690	OK	1.81554	1.32199	-0.457689	0.414344	0.678622	0.99991	no
XLOC_001059	XLOC_001059	Trove2	chr1:145597920-145624181	OtA1982	OtA1690	OK	5.32138	5.1459	-0.0483753	0.0689194	0.945054	0.99991	no
XLOC_001060	XLOC_001060	Rgs2	chr1:145846467-145851279	OtA1982	OtA1690	NOTEST	0.297844	0.493155	0.727485	-0.388004	0.698013	1	no
XLOC_001061	XLOC_001061	Rgs13	chr1:145985796-146024502	OtA1982	OtA1690	NOTEST	0	0	0	0	1	1	no
XLOC_001062	XLOC_001062	Rgs1	chr1:146091798-146096234	OtA1982	OtA1690	NOTEST	0	0	0	0	1	1	no
XLOC_001063	XLOC_001063	Rgs18	chr1:146599970-146622551	OtA1982	OtA1690	NOTEST	0	0	0	0	1	1	no
XLOC_001064	XLOC_001064	Pla2g4a	chr1:151676751-151808414	OtA1982	OtA1690	OK	37.3217	43.6536	0.226088	-0.334402	0.738077	0.99991	no
XLOC_001065	XLOC_001065	7530420F21Rik	chr1:151923790-151946896	OtA1982	OtA1690	OK	2.22213	6.36038	1.51717	-1.3438	0.179012	0.99991	no
XLOC_001066	XLOC_001066	Ptgs2	chr1:151947102-151955438	OtA1982	OtA1690	OK	2.03536	7.72794	1.9248	-0.773135	0.439443	0.99991	no
XLOC_001067	XLOC_001067	-	chr1:152005787-152012442	OtA1982	OtA1690	OK	4.36702	9.746	1.15816	-1.01999	0.307732	0.99991	no
XLOC_001068	XLOC_001068	2310030A07Rik	chr1:152166546-152193901	OtA1982	OtA1690	NOTEST	0	0	0	0	1	1	no
XLOC_001069	XLOC_001069	BC003331	chr1:152208440-152313295	OtA1982	OtA1690	OK	15.2077	9.27063	-0.714063	0.514602	0.606831	0.99991	no
XLOC_001070	XLOC_001070	Prg4	chr1:152208440-152313295	OtA1982	OtA1690	NOTEST	0	0.250621	1.79769e+308	1.79769e+308	0.429821	1	no
XLOC_001071	XLOC_001071	Hmcn1	chr1:152409631-152840565	OtA1982	OtA1690	NOTEST	0	0	0	0	1	1	no
XLOC_001072	XLOC_001072	1200016B10Rik	chr1:153214828-153275577	OtA1982	OtA1690	OK	4.06025	2.21833	-0.872097	0.892332	0.372215	0.99991	no
XLOC_001073	XLOC_001073	Rnf2	chr1:153316535-153347953	OtA1982	OtA1690	OK	16.422	10.6427	-0.62577	0.873048	0.382637	0.99991	no
XLOC_001074	XLOC_001074	-	chr1:153596253-153602126	OtA1982	OtA1690	OK	0.746737	1.28858	0.787115	-0.545059	0.585713	0.99991	no
XLOC_001075	XLOC_001075	1700025G04Rik	chr1:153731653-153937450	OtA1982	OtA1690	NOTEST	0.448273	0.249797	-0.843622	0.746055	0.455634	1	no
XLOC_001076	XLOC_001076	Tsen15	chr1:154217865-154233812	OtA1982	OtA1690	OK	4.50652	2.99482	-0.589545	0.528955	0.596837	0.99991	no
XLOC_001077	XLOC_001077	Rgl1	chr1:154363906-154472241	OtA1982	OtA1690	OK	4.61947	1.39392	-1.72858	1.6219	0.104825	0.983337	no
XLOC_001078	XLOC_001078	Smg7	chr1:154655019-154749777	OtA1982	OtA1690	OK	6.50224	3.96538	-0.713476	0.632757	0.526892	0.99991	no
XLOC_001079	XLOC_001079	Lamc2	chr1:154969885-155033577	OtA1982	OtA1690	OK	3.04524	6.14171	1.01209	-0.860746	0.389378	0.99991	no
XLOC_001080	XLOC_001080	Lamc1	chr1:155066051-155179916	OtA1982	OtA1690	OK	6.91353	7.17091	0.0527324	-0.0545833	0.95647	0.99991	no
XLOC_001081	XLOC_001081	E330020D12Rik	chr1:155251315-155261363	OtA1982	OtA1690	NOTEST	0	0	0	0	1	1	no
XLOC_001082	XLOC_001082	Dhx9	chr1:155302887-155334790	OtA1982	OtA1690	OK	2.88774	2.99118	0.0507757	-0.0542557	0.956731	0.99991	no
XLOC_001083	XLOC_001083	Npl	chr1:155350145-155396844	OtA1982	OtA1690	NOTEST	0.17434	0	-1.79769e+308	-1.79769e+308	0.15616	1	no
XLOC_001084	XLOC_001084	C230024C17	chr1:155568369-155584959	OtA1982	OtA1690	NOTEST	0	0	0	0	1	1	no
XLOC_001085	XLOC_001085	Rgsl1	chr1:155626516-155691271	OtA1982	OtA1690	NOTEST	0	0	0	0	1	1	no
XLOC_001086	XLOC_001086	5830403L16Rik	chr1:155696671-155698325	OtA1982	OtA1690	NOTEST	0.0720668	0	-1.79769e+308	-1.79769e+308	0.200254	1	no
XLOC_001087	XLOC_001087	4930452N14Rik	chr1:156088650-156104036	OtA1982	OtA1690	NOTEST	0	0	0	0	1	1	no
XLOC_001088	XLOC_001088	Cacna1e	chr1:156239648-156573050	OtA1982	OtA1690	NOTEST	0	0	0	0	1	1	no
XLOC_001089	XLOC_001089	Ier5	chr1:156943496-156946766	OtA1982	OtA1690	OK	2.35054	1.27125	-0.886749	0.869645	0.384495	0.99991	no
XLOC_001090	XLOC_001090	Mr1	chr1:156974412-156993950	OtA1982	OtA1690	OK	5.67778	1.41979	-1.99965	1.65979	0.096956	0.961677	no
XLOC_001091	XLOC_001091	Xpr1	chr1:157122786-157264574	OtA1982	OtA1690	NOTEST	0.686974	1.0048	0.548582	-0.434268	0.664094	1	no
XLOC_001092	XLOC_001092	Lhx4	chr1:157548823-157589157	OtA1982	OtA1690	NOTEST	0	0	0	0	1	1	no
XLOC_001093	XLOC_001093	Qsox1	chr1:157625284-157660029	OtA1982	OtA1690	OK	73.5055	63.3178	-0.21524	0.261648	0.793593	0.99991	no
XLOC_001094	XLOC_001094	Cep350	chr1:157692093-157820385	OtA1982	OtA1690	NOTEST	0.557793	0.440704	-0.339921	0.333143	0.739026	1	no
XLOC_001095	XLOC_001095	Tor1aip1	chr1:157851728-157915989	OtA1982	OtA1690	OK	4.02079	2.81954	-0.512023	0.1859	0.852523	0.99991	no
XLOC_001096	XLOC_001096	Fam163a	chr1:157923095-158135156	OtA1982	OtA1690	NOTEST	0	0	0	0	1	1	no
XLOC_001097	XLOC_001097	Tdrd5	chr1:158185425-158233479	OtA1982	OtA1690	NOTEST	0	0	0	0	1	1	no
XLOC_001098	XLOC_001098	Soat1	chr1:158354660-158404459	OtA1982	OtA1690	OK	33.5573	26.4385	-0.343984	0.443551	0.657367	0.99991	no
XLOC_001099	XLOC_001099	Tor3a	chr1:158583747-158604470	OtA1982	OtA1690	OK	2.11346	1.47725	-0.51669	0.510442	0.609742	0.99991	no
XLOC_001100	XLOC_001100	Fam20b	chr1:158608673-158649067	OtA1982	OtA1690	OK	7.08192	3.98494	-0.829583	0.84912	0.395814	0.99991	no
XLOC_001101	XLOC_001101	Ralgps2	chr1:158734296-158869757	OtA1982	OtA1690	NOTEST	0.42666	0.018788	-4.5052	1.61188	0.106988	1	no
XLOC_001102	XLOC_001102	1700057K13Rik	chr1:159029278-159038776	OtA1982	OtA1690	NOTEST	0	0	0	0	1	1	no
XLOC_001103	XLOC_001103	Rasal2	chr1:159065280-159350367	OtA1982	OtA1690	NOTEST	0.944306	0.635365	-0.57167	0.312429	0.754715	1	no
XLOC_001104	XLOC_001104	Fam5b	chr1:160175399-160286391	OtA1982	OtA1690	NOTEST	0	0.0644987	1.79769e+308	1.79769e+308	0.145034	1	no
XLOC_001105	XLOC_001105	Pappa2	chr1:160641861-160887569	OtA1982	OtA1690	NOTEST	0.336584	0.067412	-2.31989	1.11768	0.263706	1	no
XLOC_001106	XLOC_001106	4930562F07Rik	chr1:161974510-162008717	OtA1982	OtA1690	NOTEST	0	0	0	0	1	1	no
XLOC_001107	XLOC_001107	Tnn	chr1:162015162-162083706	OtA1982	OtA1690	NOTEST	0	0.0224111	1.79769e+308	1.79769e+308	0.188308	1	no
XLOC_001108	XLOC_001108	Cacybp	chr1:162132497-162143302	OtA1982	OtA1690	OK	87.7444	97.0012	0.144696	-0.196738	0.844033	0.99991	no
XLOC_001109	XLOC_001109	Rabgap1l	chr1:162149304-162723069	OtA1982	OtA1690	OK	4.00493	4.35044	0.119383	-0.117861	0.906178	0.99991	no
XLOC_001110	XLOC_001110	Gpr52	chr1:162149304-162723069	OtA1982	OtA1690	NOTEST	0	0	0	0	1	1	no
XLOC_001111	XLOC_001111	Zbtb37	chr1:162947827-162964390	OtA1982	OtA1690	NOTEST	0.838857	0.580777	-0.53044	0.41868	0.67545	1	no
XLOC_001112	XLOC_001112	Dars2	chr1:162970629-163000763	OtA1982	OtA1690	OK	6.36709	3.26242	-0.964692	1.01344	0.310848	0.99991	no
XLOC_001113	XLOC_001113	Klhl20	chr1:163018508-163061610	OtA1982	OtA1690	OK	3.21511	3.04935	-0.0763699	0.0886243	0.929381	0.99991	no
XLOC_001114	XLOC_001114	4930469G21Rik	chr1:163072842-163100638	OtA1982	OtA1690	NOTEST	0	0	0	0	1	1	no
XLOC_001115	XLOC_001115	Prdx6	chr1:163170242-163181345	OtA1982	OtA1690	OK	165.366	156.881	-0.0759949	0.0910828	0.927427	0.99991	no
XLOC_001116	XLOC_001116	Fasl	chr1:163710822-163718626	OtA1982	OtA1690	NOTEST	0	0	0	0	1	1	no
XLOC_001117	XLOC_001117	AI848100	chr1:163746242-163806792	OtA1982	OtA1690	OK	3.23309	2.02352	-0.676045	0.786307	0.431687	0.99991	no
XLOC_001118	XLOC_001118	4930558K02Rik	chr1:163872219-163909767	OtA1982	OtA1690	NOTEST	0	0	0	0	1	1	no
XLOC_001119	XLOC_001119	Dnm3	chr1:163917432-164408165	OtA1982	OtA1690	NOTEST	0.0477159	0.171968	1.8496	-0.161558	0.871654	1	no
XLOC_001120	XLOC_001120	Mettl13	chr1:164463580-164478652	OtA1982	OtA1690	OK	3.7787	1.26459	-1.57922	1.37707	0.16849	0.99991	no
XLOC_001121	XLOC_001121	7420461P10Rik	chr1:164569280-164588350	OtA1982	OtA1690	NOTEST	0	0	0	0	1	1	no
XLOC_001122	XLOC_001122	Prrc2c	chr1:164599613-164670687	OtA1982	OtA1690	OK	6.40239	4.64113	-0.464136	0.589304	0.555657	0.99991	no
XLOC_001123	XLOC_001123	Fmo4	chr1:164724013-164742680	OtA1982	OtA1690	NOTEST	0.0660067	0	-1.79769e+308	-1.79769e+308	0.200254	1	no
XLOC_001124	XLOC_001124	Fmo1	chr1:164759689-164796679	OtA1982	OtA1690	OK	12.8586	0	-1.79769e+308	-1.79769e+308	0.00322313	0.215574	no
XLOC_001125	XLOC_001125	Fmo2	chr1:164805177-164828843	OtA1982	OtA1690	NOTEST	0	0	0	0	1	1	no
XLOC_001126	XLOC_001126	Fmo6	chr1:164846681-164867356	OtA1982	OtA1690	NOTEST	0	0	0	0	1	1	no
XLOC_001127	XLOC_001127	Fmo3	chr1:164883930-164914622	OtA1982	OtA1690	NOTEST	0.231401	0	-1.79769e+308	-1.79769e+308	0.116534	1	no
XLOC_001128	XLOC_001128	4921528O07Rik	chr1:164954432-165015801	OtA1982	OtA1690	NOTEST	0	0	0	0	1	1	no
XLOC_001129	XLOC_001129	Prrx1	chr1:165175249-165243781	OtA1982	OtA1690	OK	17.5441	9.48302	-0.88757	1.08594	0.277504	0.99991	no
XLOC_001130	XLOC_001130	Gorab	chr1:165315037-165333930	OtA1982	OtA1690	OK	19.2682	12.6916	-0.60235	0.747064	0.455025	0.99991	no
XLOC_001131	XLOC_001131	Mettl11b	chr1:165633123-165655363	OtA1982	OtA1690	NOTEST	0	0	0	0	1	1	no
XLOC_001132	XLOC_001132	BC055324	chr1:165860194-165924924	OtA1982	OtA1690	OK	6.27737	2.85916	-1.13457	0.991032	0.32167	0.99991	no
XLOC_001133	XLOC_001133	Gm16548	chr1:166045394-166150405	OtA1982	OtA1690	NOTEST	0	0	0	0	1	1	no
XLOC_001134	XLOC_001134	Slc19a2	chr1:166179185-166195499	OtA1982	OtA1690	OK	3.47077	1.69463	-1.03429	0.642097	0.52081	0.99991	no
XLOC_001135	XLOC_001135	Blzf1	chr1:166219930-166237615	OtA1982	OtA1690	OK	8.19145	5.76795	-0.506058	0.563252	0.573264	0.99991	no
XLOC_001136	XLOC_001136	Atp1b1	chr1:166237805-166388486	OtA1982	OtA1690	NOTEST	0.865777	0.502508	-0.784848	0.175095	0.861005	1	no
XLOC_001137	XLOC_001137	Xcl1	chr1:166861778-166865641	OtA1982	OtA1690	NOTEST	0	0	0	0	1	1	no
XLOC_001138	XLOC_001138	4930568G15Rik	chr1:166996747-167022061	OtA1982	OtA1690	NOTEST	0	0	0	0	1	1	no
XLOC_001139	XLOC_001139	Tbx19	chr1:167067983-167090904	OtA1982	OtA1690	NOTEST	0	0	0	0	1	1	no
XLOC_001140	XLOC_001140	Sft2d2	chr1:167104471-167124564	OtA1982	OtA1690	OK	3.66925	2.24116	-0.711241	0.790723	0.429106	0.99991	no
XLOC_001141	XLOC_001141	Tiprl	chr1:167142416-167167089	OtA1982	OtA1690	OK	27.1578	22.9575	-0.242405	0.313475	0.753919	0.99991	no
XLOC_001142	XLOC_001142	Dcaf6	chr1:167259631-167390594	OtA1982	OtA1690	OK	1.35298	1.56342	0.20857	-0.115021	0.908429	0.99991	no
XLOC_001143	XLOC_001143	Mpzl1	chr1:167522311-167564672	OtA1982	OtA1690	OK	6.81972	3.5795	-0.929954	0.897055	0.369689	0.99991	no
XLOC_001144	XLOC_001144	Rcsd1	chr1:167579075-167638225	OtA1982	OtA1690	NOTEST	0.043963	0	-1.79769e+308	-1.79769e+308	0.299731	1	no
XLOC_001145	XLOC_001145	Pou2f1	chr1:167718811-167932765	OtA1982	OtA1690	NOTEST	0.426471	0.749954	0.814353	-0.670178	0.502744	1	no
XLOC_001146	XLOC_001146	Dusp27	chr1:168028278-168058029	OtA1982	OtA1690	NOTEST	0.0820401	0.395085	2.26776	-1.11661	0.264159	1	no
XLOC_001147	XLOC_001147	Mael	chr1:168131515-168168875	OtA1982	OtA1690	NOTEST	0	0	0	0	1	1	no
XLOC_001148	XLOC_001148	Pogk	chr1:168309297-168339959	OtA1982	OtA1690	OK	1.49846	1.82749	0.286385	-0.141647	0.887359	0.99991	no
XLOC_001149	XLOC_001149	Gm4846	chr1:168413743-168427719	OtA1982	OtA1690	NOTEST	0	0	0	0	1	1	no
XLOC_001150	XLOC_001150	Gm4847	chr1:168559101-168577824	OtA1982	OtA1690	NOTEST	0	0	0	0	1	1	no
XLOC_001151	XLOC_001151	Fmo9	chr1:168592185-168611976	OtA1982	OtA1690	NOTEST	0	0	0	0	1	1	no
XLOC_001152	XLOC_001152	Gm16701	chr1:168904153-168929861	OtA1982	OtA1690	NOTEST	0	0	0	0	1	1	no
XLOC_001153	XLOC_001153	Uck2	chr1:169153032-169215258	OtA1982	OtA1690	OK	7.76378	3.99163	-0.959779	0.742354	0.457873	0.99991	no
XLOC_001154	XLOC_001154	Mgst3	chr1:169302514-169323970	OtA1982	OtA1690	OK	95.4424	188.435	0.981366	-1.18609	0.235587	0.99991	no
XLOC_001155	XLOC_001155	Lrrc52	chr1:169375805-169396911	OtA1982	OtA1690	NOTEST	0	0	0	0	1	1	no
XLOC_001156	XLOC_001156	Pbx1	chr1:170049494-170362389	OtA1982	OtA1690	OK	6.2585	2.84827	-1.13573	1.51939	0.128663	0.99991	no
XLOC_001157	XLOC_001157	Nuf2	chr1:171428064-171461595	OtA1982	OtA1690	OK	29.6521	27.0078	-0.134757	0.175827	0.86043	0.99991	no
XLOC_001158	XLOC_001158	Rgs4	chr1:171671607-171677773	OtA1982	OtA1690	OK	28.5839	0.0918973	-8.28096	5.72789	1.01689e-08	1.00784e-05	yes
XLOC_001159	XLOC_001159	Hsd17b7	chr1:171879665-171899336	OtA1982	OtA1690	OK	18.6841	20.9402	0.164469	-0.218705	0.82688	0.99991	no
XLOC_001160	XLOC_001160	Ddr2	chr1:171899539-172041252	OtA1982	OtA1690	OK	37.8477	35.6305	-0.0870917	0.0668471	0.946703	0.99991	no
XLOC_001161	XLOC_001161	Uap1	chr1:172071955-172105077	OtA1982	OtA1690	OK	13.0018	9.66835	-0.427372	0.459644	0.645772	0.99991	no
XLOC_001162	XLOC_001162	Uhmk1	chr1:172128533-172145524	OtA1982	OtA1690	NOTEST	0.229532	0.0941028	-1.28638	0.612921	0.539929	1	no
XLOC_001163	XLOC_001163	Gm7694	chr1:172228323-172236463	OtA1982	OtA1690	NOTEST	0.0575579	0	-1.79769e+308	-1.79769e+308	0.15616	1	no
XLOC_001164	XLOC_001164	Nos1ap	chr1:172247626-172519980	OtA1982	OtA1690	NOTEST	0.0786342	0	-1.79769e+308	-1.79769e+308	0.294685	1	no
XLOC_001165	XLOC_001165	Atf6	chr1:172634587-172798733	OtA1982	OtA1690	OK	5.1516	5.87689	0.190032	-0.2243	0.822524	0.99991	no
XLOC_001166	XLOC_001166	Dusp12	chr1:172804312-172815800	OtA1982	OtA1690	OK	3.78945	2.47986	-0.61173	0.543088	0.587069	0.99991	no
XLOC_001167	XLOC_001167	Fcrlb	chr1:172837403-172843072	OtA1982	OtA1690	NOTEST	0	0	0	0	1	1	no
XLOC_001168	XLOC_001168	Fcrla	chr1:172847724-172857714	OtA1982	OtA1690	NOTEST	0	0	0	0	1	1	no
XLOC_001169	XLOC_001169	Fcgr2b	chr1:172890688-172906202	OtA1982	OtA1690	NOTEST	0	0	0	0	1	1	no
XLOC_001170	XLOC_001170	Fcgr3	chr1:172981299-172989534	OtA1982	OtA1690	NOTEST	0.181936	0	-1.79769e+308	-1.79769e+308	0.15616	1	no
XLOC_001171	XLOC_001171	Sdhc	chr1:173059287-173080734	OtA1982	OtA1690	OK	166.186	139.88	-0.248613	0.347206	0.728437	0.99991	no
XLOC_001172	XLOC_001172	Pcp4l1	chr1:173103394-173126399	OtA1982	OtA1690	NOTEST	0.381117	0	-1.79769e+308	-1.79769e+308	0.105344	1	no
XLOC_001173	XLOC_001173	Tomm40l	chr1:173144100-173152645	OtA1982	OtA1690	OK	10.0552	8.21818	-0.291044	0.33561	0.737165	0.99991	no
XLOC_001174	XLOC_001174	Fcer1g	chr1:173159702-173164480	OtA1982	OtA1690	NOTEST	0.230632	1.12095	2.28106	-1.10057	0.271084	1	no
XLOC_001175	XLOC_001175	Ndufs2	chr1:173164986-173190053	OtA1982	OtA1690	OK	78.9499	47.0025	-0.748201	1.00436	0.315205	0.99991	no
XLOC_001176	XLOC_001176	Ppox	chr1:173207105-173211350	OtA1982	OtA1690	OK	17.8756	14.8199	-0.270456	0.306572	0.759169	0.99991	no
XLOC_001177	XLOC_001177	Usp21	chr1:173212079-173218092	OtA1982	OtA1690	OK	1.9056	0.826463	-1.20523	0.878966	0.37942	0.99991	no
XLOC_001178	XLOC_001178	Ufc1	chr1:173218694-173225113	OtA1982	OtA1690	OK	66.4663	73.5796	0.146684	-0.211762	0.832293	0.99991	no
XLOC_001179	XLOC_001179	Nit1	chr1:173259275-173275776	OtA1982	OtA1690	OK	12.6101	8.5026	-0.568607	0.34723	0.728418	0.99991	no
XLOC_001180	XLOC_001180	Klhdc9	chr1:173288579-173290929	OtA1982	OtA1690	NOTEST	0.928236	0.653152	-0.507072	0.358259	0.720149	1	no
XLOC_001181	XLOC_001181	Itln1	chr1:173448254-173465425	OtA1982	OtA1690	NOTEST	0	0	0	0	1	1	no
XLOC_001182	XLOC_001182	Ly9	chr1:173518743-173537491	OtA1982	OtA1690	NOTEST	0.139594	1.06489	2.9314	-1.89766	0.0577404	1	no
XLOC_001183	XLOC_001183	Slamf7	chr1:173562533-173583168	OtA1982	OtA1690	NOTEST	0	0	0	0	1	1	no
XLOC_001184	XLOC_001184	Vangl2	chr1:173934501-173957399	OtA1982	OtA1690	NOTEST	0.203246	0	-1.79769e+308	-1.79769e+308	0.116534	1	no
XLOC_001185	XLOC_001185	Nhlh1	chr1:173982422-173987727	OtA1982	OtA1690	NOTEST	0	0	0	0	1	1	no
XLOC_001186	XLOC_001186	Ncstn	chr1:173996143-174052463	OtA1982	OtA1690	OK	56.6965	44.3719	-0.353612	0.231147	0.8172	0.99991	no
XLOC_001187	XLOC_001187	Pea15a	chr1:174126859-174136912	OtA1982	OtA1690	OK	69.1663	48.0476	-0.525606	0.774667	0.438536	0.99991	no
XLOC_001188	XLOC_001188	Casq1	chr1:174140024-174150026	OtA1982	OtA1690	NOTEST	0.187696	0	-1.79769e+308	-1.79769e+308	0.132109	1	no
XLOC_001189	XLOC_001189	Atp1a4	chr1:174153638-174188555	OtA1982	OtA1690	NOTEST	0	0	0	0	1	1	no
XLOC_001190	XLOC_001190	Atp1a2	chr1:174201839-174228195	OtA1982	OtA1690	NOTEST	0	0	0	0	1	1	no
XLOC_001191	XLOC_001191	Kcnj9	chr1:174251163-174259394	OtA1982	OtA1690	NOTEST	0	0	0	0	1	1	no
XLOC_001192	XLOC_001192	4933439K11Rik	chr1:174451260-174480937	OtA1982	OtA1690	NOTEST	0	0	0	0	1	1	no
XLOC_001193	XLOC_001193	Slamf8	chr1:174511507-174520699	OtA1982	OtA1690	NOTEST	0	0	0	0	1	1	no
XLOC_001194	XLOC_001194	Fcrl6	chr1:174526770-174532682	OtA1982	OtA1690	NOTEST	0	0	0	0	1	1	no
XLOC_001195	XLOC_001195	Dusp23	chr1:174560899-174563105	OtA1982	OtA1690	OK	1.29244	0.727846	-0.828398	0.597289	0.550314	0.99991	no
XLOC_001196	XLOC_001196	Apcs	chr1:174824091-174825185	OtA1982	OtA1690	NOTEST	0	0	0	0	1	1	no
XLOC_001197	XLOC_001197	Olfr1408	chr1:175060413-175061346	OtA1982	OtA1690	NOTEST	0	0	0	0	1	1	no
XLOC_001198	XLOC_001198	Olfr1406	chr1:175113572-175114635	OtA1982	OtA1690	NOTEST	0	0	0	0	1	1	no
XLOC_001199	XLOC_001199	Fcer1a	chr1:175151401-175157360	OtA1982	OtA1690	NOTEST	0	0	0	0	1	1	no
XLOC_001200	XLOC_001200	Gm11062	chr1:175204591-175207887	OtA1982	OtA1690	NOTEST	0	0	0	0	1	1	no
XLOC_001201	XLOC_001201	Darc	chr1:175262016-175263634	OtA1982	OtA1690	NOTEST	0	0	0	0	1	1	no
XLOC_001202	XLOC_001202	Cadm3	chr1:175264384-175297826	OtA1982	OtA1690	NOTEST	0	0	0	0	1	1	no
XLOC_001203	XLOC_001203	BC094916	chr1:175451441-175466088	OtA1982	OtA1690	NOTEST	0	0	0	0	1	1	no
XLOC_001204	XLOC_001204	Pydc4	chr1:175522087-175529405	OtA1982	OtA1690	NOTEST	0	0	0	0	1	1	no
XLOC_001205	XLOC_001205	AI607873,Ifi204,Mnda,Mndal	chr1:175653558-175843183	OtA1982	OtA1690	OK	47.8447	56.7878	0.24722	-0.263911	0.791848	0.99991	no
XLOC_001206	XLOC_001206	Ifi203	chr1:175850533-175872623	OtA1982	OtA1690	NOTEST	0.159114	0.191519	0.267427	-0.155803	0.876188	1	no
XLOC_001207	XLOC_001207	Ifi202b	chr1:175892699-175912975	OtA1982	OtA1690	NOTEST	0	0	0	0	1	1	no
XLOC_001208	XLOC_001208	Ifi205	chr1:175942128-175961886	OtA1982	OtA1690	NOTEST	0.296663	0.805045	1.44024	-0.923206	0.3559	1	no
XLOC_001209	XLOC_001209	Olfr230-ps1,Olfr231	chr1:176047221-176048178	OtA1982	OtA1690	NOTEST	0	0	0	0	1	1	no
XLOC_001210	XLOC_001210	Olfr419	chr1:176180019-176181107	OtA1982	OtA1690	NOTEST	0	0	0	0	1	1	no
XLOC_001211	XLOC_001211	Grem2	chr1:176763915-176851950	OtA1982	OtA1690	OK	0.353933	1.49089	2.07462	-1.72474	0.0845737	0.916685	no
XLOC_001212	XLOC_001212	Rgs7	chr1:176989206-177422676	OtA1982	OtA1690	NOTEST	0	0	0	0	1	1	no
XLOC_001213	XLOC_001213	Fh1	chr1:177531508-177555766	OtA1982	OtA1690	OK	92.3507	76.6927	-0.268034	0.396106	0.692027	0.99991	no
XLOC_001214	XLOC_001214	Opn3	chr1:177592558-177622721	OtA1982	OtA1690	NOTEST	0.275706	0.249329	-0.145078	0.0457689	0.963494	1	no
XLOC_001215	XLOC_001215	Chml	chr1:177592558-177622721	OtA1982	OtA1690	NOTEST	0.264946	0.637382	1.26646	-0.997078	0.318726	1	no
XLOC_001216	XLOC_001216	Pld5	chr1:177892436-178205443	OtA1982	OtA1690	NOTEST	0	0	0	0	1	1	no
XLOC_001217	XLOC_001217	Cep170	chr1:178663783-178737255	OtA1982	OtA1690	OK	8.5467	6.52788	-0.388752	0.367685	0.713108	0.99991	no
XLOC_001218	XLOC_001218	Mir350	chr1:178663783-178737255	OtA1982	OtA1690	NOTEST	0	0	0	0	1	1	no
XLOC_001219	XLOC_001219	Hmga2-ps1	chr1:178744942-178950632	OtA1982	OtA1690	NOTEST	0	0.193134	1.79769e+308	1.79769e+308	0.393537	1	no
XLOC_001220	XLOC_001220	Akt3	chr1:178952026-179178898	OtA1982	OtA1690	OK	1.35971	0.642013	-1.08262	0.796265	0.425878	0.99991	no
XLOC_001221	XLOC_001221	2310043L19Rik	chr1:179571672-179573074	OtA1982	OtA1690	NOTEST	0	0	0	0	1	1	no
XLOC_001222	XLOC_001222	Adss	chr1:179693304-179726640	OtA1982	OtA1690	OK	14.1381	11.1017	-0.348806	0.387079	0.698697	0.99991	no
XLOC_001223	XLOC_001223	Fam36a	chr1:180249283-180256012	OtA1982	OtA1690	OK	2.92017	1.49988	-0.961206	0.646695	0.517829	0.99991	no
XLOC_001224	XLOC_001224	Hnrnpu	chr1:180258430-180267915	OtA1982	OtA1690	OK	48.8484	29.0086	-0.75183	1.08784	0.276666	0.99991	no
XLOC_001225	XLOC_001225	Smyd3	chr1:180885169-181448170	OtA1982	OtA1690	OK	57.9252	29.4372	-0.976552	0.833799	0.404394	0.99991	no
XLOC_001226	XLOC_001226	Tfb2m	chr1:181458054-181476414	OtA1982	OtA1690	OK	4.22969	1.85747	-1.18722	1.12402	0.261006	0.99991	no
XLOC_001227	XLOC_001227	Ahctf1	chr1:181675034-181734146	OtA1982	OtA1690	OK	3.02586	2.13956	-0.50003	0.64836	0.516752	0.99991	no
XLOC_001228	XLOC_001228	Adck3	chr1:181890768-182126151	OtA1982	OtA1690	NOTEST	0.186083	0.181457	-0.0363168	0.00695972	0.994447	1	no
XLOC_001229	XLOC_001229	Psen2	chr1:182157134-182186431	OtA1982	OtA1690	OK	2.33079	0.491563	-2.24537	1.67248	0.0944306	0.958359	no
XLOC_001230	XLOC_001230	Gm5069	chr1:182257099-182353790	OtA1982	OtA1690	NOTEST	0	0	0	0	1	1	no
XLOC_001231	XLOC_001231	6330403A02Rik	chr1:182362503-182413635	OtA1982	OtA1690	NOTEST	0	0	0	0	1	1	no
XLOC_001232	XLOC_001232	Mixl1	chr1:182623178-182627165	OtA1982	OtA1690	NOTEST	0	0	0	0	1	1	no
XLOC_001233	XLOC_001233	H3f3a	chr1:182732698-182743734	OtA1982	OtA1690	OK	84.0564	77.2496	-0.121831	0.178648	0.858214	0.99991	no
XLOC_001234	XLOC_001234	Ephx1	chr1:182906134-182952879	OtA1982	OtA1690	OK	188.522	176.571	-0.0944806	0.0989087	0.921211	0.99991	no
XLOC_001235	XLOC_001235	Nvl	chr1:183021879-183074327	OtA1982	OtA1690	OK	23.1498	13.0927	-0.822239	1.04021	0.298241	0.99991	no
XLOC_001236	XLOC_001236	Wdr26	chr1:183103356-183142109	OtA1982	OtA1690	OK	5.50386	4.10195	-0.424135	0.546203	0.584926	0.99991	no
XLOC_001237	XLOC_001237	Ccdc121	chr1:183439763-183441582	OtA1982	OtA1690	NOTEST	0	0	0	0	1	1	no
XLOC_001238	XLOC_001238	Lbr	chr1:183745445-183772532	OtA1982	OtA1690	OK	41.9577	41.2271	-0.0253444	0.0373634	0.970195	0.99991	no
XLOC_001239	XLOC_001239	Enah	chr1:183832703-183950111	OtA1982	OtA1690	OK	23.9849	2.16891	-3.46708	4.42781	9.51946e-06	0.00235866	yes
XLOC_001240	XLOC_001240	Vmn1r1	chr1:184087308-184088229	OtA1982	OtA1690	NOTEST	0	0	0	0	1	1	no
XLOC_001241	XLOC_001241	Degs1	chr1:184205900-184212914	OtA1982	OtA1690	OK	124.637	119.39	-0.0620554	0.0806367	0.935731	0.99991	no
XLOC_001242	XLOC_001242	Fbxo28	chr1:184243232-184271737	OtA1982	OtA1690	OK	1.46366	0.613662	-1.25406	1.18236	0.237063	0.99991	no
XLOC_001243	XLOC_001243	Capn2	chr1:184397385-184447614	OtA1982	OtA1690	OK	39.7658	45.5678	0.196485	-0.237295	0.812428	0.99991	no
XLOC_001244	XLOC_001244	4922505E12Rik	chr1:184677256-184679311	OtA1982	OtA1690	NOTEST	0	0	0	0	1	1	no
XLOC_001245	XLOC_001245	1700056E22Rik	chr1:185856910-185857877	OtA1982	OtA1690	NOTEST	0	0	0	0	1	1	no
XLOC_001246	XLOC_001246	1700112H15Rik	chr1:186351719-186381570	OtA1982	OtA1690	NOTEST	0	0.221009	1.79769e+308	1.79769e+308	0.188308	1	no
XLOC_001247	XLOC_001247	-	chr1:186434103-186436848	OtA1982	OtA1690	OK	7.89335	7.93494	0.00758163	-0.00559889	0.995533	0.99991	no
XLOC_001248	XLOC_001248	Hlx	chr1:186551023-186556372	OtA1982	OtA1690	NOTEST	0.107537	0.0647862	-0.731076	0.337168	0.73599	1	no
XLOC_001249	XLOC_001249	Mosc1	chr1:186610645-186635192	OtA1982	OtA1690	NOTEST	0.0533836	0	-1.79769e+308	-1.79769e+308	0.200254	1	no
XLOC_001250	XLOC_001250	Mosc2	chr1:186636946-186669726	OtA1982	OtA1690	OK	2.17823	2.40348	0.141965	-0.110254	0.912208	0.99991	no
XLOC_001251	XLOC_001251	Mir1981	chr1:186636946-186669726	OtA1982	OtA1690	NOTEST	0	0	0	0	1	1	no
XLOC_001252	XLOC_001252	C130074G19Rik	chr1:186695804-186706915	OtA1982	OtA1690	NOTEST	0	0	0	0	1	1	no
XLOC_001253	XLOC_001253	Mark1	chr1:186720302-186823428	OtA1982	OtA1690	NOTEST	0.550778	0	-1.79769e+308	-1.79769e+308	0.0439167	1	no
XLOC_001254	XLOC_001254	Iars2	chr1:187028046-187153280	OtA1982	OtA1690	OK	3.10308	1.9114	-0.699075	0.375676	0.707158	0.99991	no
XLOC_001255	XLOC_001255	9630028B13Rik	chr1:187253235-187265698	OtA1982	OtA1690	NOTEST	0	0	0	0	1	1	no
XLOC_001256	XLOC_001256	Gm2061	chr1:187270994-187292640	OtA1982	OtA1690	NOTEST	0	0	0	0	1	1	no
XLOC_001257	XLOC_001257	Lyplal1	chr1:187911600-187941189	OtA1982	OtA1690	OK	12.8464	0.918055	-3.80664	3.26329	0.00110128	0.110608	no
XLOC_001258	XLOC_001258	Tgfb2	chr1:188446485-188529871	OtA1982	OtA1690	OK	23.5095	2.47594	-3.2472	3.21905	0.00128614	0.1241	no
XLOC_001259	XLOC_001259	Rrp15	chr1:188544964-188573237	OtA1982	OtA1690	OK	25.28	10.8865	-1.21546	1.48769	0.136832	0.99991	no
XLOC_001260	XLOC_001260	Spata17	chr1:188872285-189175328	OtA1982	OtA1690	NOTEST	0.285343	0	-1.79769e+308	-1.79769e+308	0.338691	1	no
XLOC_001261	XLOC_001261	9330162B11Rik	chr1:189432884-190038763	OtA1982	OtA1690	NOTEST	0	0	0	0	1	1	no
XLOC_001262	XLOC_001262	Kctd3	chr1:190794976-190831719	OtA1982	OtA1690	OK	1.76107	0.969953	-0.860464	0.819031	0.412769	0.99991	no
XLOC_001263	XLOC_001263	Kcnk2	chr1:191031807-191168071	OtA1982	OtA1690	OK	1.67295	5.43672	1.70034	-1.49827	0.134062	0.99991	no
XLOC_001264	XLOC_001264	Cenpf	chr1:191464492-191511968	OtA1982	OtA1690	OK	43.9882	27.5651	-0.674276	0.277612	0.78131	0.99991	no
XLOC_001265	XLOC_001265	Smyd2	chr1:191704370-191746167	OtA1982	OtA1690	OK	7.38438	5.87089	-0.330897	0.338529	0.734965	0.99991	no
XLOC_001266	XLOC_001266	Prox1	chr1:191945657-191994559	OtA1982	OtA1690	NOTEST	0	0	0	0	1	1	no
XLOC_001267	XLOC_001267	Rps6kc1	chr1:192596757-192735649	OtA1982	OtA1690	OK	2.69977	1.16034	-1.21829	1.24882	0.211732	0.99991	no
XLOC_001268	XLOC_001268	Vash2	chr1:192771524-192803175	OtA1982	OtA1690	OK	2.29068	1.80379	-0.344745	0.347456	0.728249	0.99991	no
XLOC_001269	XLOC_001269	Mfsd7b	chr1:192829710-192853660	OtA1982	OtA1690	OK	2.09787	3.10712	0.566651	-0.613168	0.539765	0.99991	no
XLOC_001270	XLOC_001270	Tatdn3	chr1:192869582-192908437	OtA1982	OtA1690	OK	6.85818	4.61297	-0.572129	0.327341	0.74341	0.99991	no
XLOC_001271	XLOC_001271	Fam71a	chr1:192986462-192988696	OtA1982	OtA1690	NOTEST	0	0	0	0	1	1	no
XLOC_001272	XLOC_001272	Atf3	chr1:192994175-193007212	OtA1982	OtA1690	OK	3.36079	0.639543	-2.39369	1.98015	0.0476871	0.796525	no
XLOC_001273	XLOC_001273	Nenf	chr1:193130666-193141997	OtA1982	OtA1690	OK	38.4417	15.9045	-1.27324	1.19319	0.232796	0.99991	no
XLOC_001274	XLOC_001274	Ppp2r5a	chr1:193149825-193220920	OtA1982	OtA1690	NOTEST	0.508282	0.486081	-0.0644316	0.0155442	0.987598	1	no
XLOC_001275	XLOC_001275	Dtl	chr1:193361243-193399413	OtA1982	OtA1690	OK	13.0281	7.2611	-0.843369	1.09149	0.275056	0.99991	no
XLOC_001276	XLOC_001276	1700034H15Rik	chr1:193717950-193737126	OtA1982	OtA1690	NOTEST	0.0502328	0.030222	-0.733031	0.165681	0.868408	1	no
XLOC_001277	XLOC_001277	Traf5	chr1:193821087-193916445	OtA1982	OtA1690	OK	3.97308	1.01149	-1.97378	1.61368	0.106596	0.99103	no
XLOC_001278	XLOC_001278	Mir3473c	chr1:193821087-193916445	OtA1982	OtA1690	NOTEST	0	0	0	0	1	1	no
XLOC_001279	XLOC_001279	Rcor3	chr1:193922178-193974907	OtA1982	OtA1690	OK	2.54052	2.98452	0.232373	-0.165527	0.868529	0.99991	no
XLOC_001280	XLOC_001280	Hhat	chr1:194336706-194597413	OtA1982	OtA1690	OK	2.16187	1.12898	-0.937269	0.655056	0.512432	0.99991	no
XLOC_001281	XLOC_001281	Sertad4	chr1:194670681-194681946	OtA1982	OtA1690	OK	2.2431	1.13246	-0.986033	0.897464	0.369471	0.99991	no
XLOC_001282	XLOC_001282	Syt14	chr1:194723500-194861892	OtA1982	OtA1690	NOTEST	0	0	0	0	1	1	no
XLOC_001283	XLOC_001283	Diexf	chr1:194918862-194956445	OtA1982	OtA1690	OK	1.50092	0.823098	-0.866713	0.524823	0.599706	0.99991	no
XLOC_001284	XLOC_001284	Traf3ip3	chr1:194999662-195027740	OtA1982	OtA1690	NOTEST	0.114779	0	-1.79769e+308	-1.79769e+308	0.357829	1	no
XLOC_001285	XLOC_001285	Hsd11b1	chr1:195047834-195090239	OtA1982	OtA1690	OK	0.274338	4.53233	4.04623	-2.70667	0.00679621	0.333427	no
XLOC_001286	XLOC_001286	G0s2	chr1:195098353-195099382	OtA1982	OtA1690	OK	3.11076	0	-1.79769e+308	-1.79769e+308	0.0503932	0.803032	no
XLOC_001287	XLOC_001287	Camk1g	chr1:195172539-195196476	OtA1982	OtA1690	NOTEST	0.0928968	0.111893	0.268424	-0.13595	0.891861	1	no
XLOC_001288	XLOC_001288	Mir205	chr1:195333656-195333724	OtA1982	OtA1690	NOTEST	0	0	0	0	1	1	no
XLOC_001289	XLOC_001289	4930503O07Rik	chr1:196038380-196048953	OtA1982	OtA1690	NOTEST	0	0	0	0	1	1	no
XLOC_001290	XLOC_001290	Gm16897	chr1:196765014-196803153	OtA1982	OtA1690	NOTEST	0	0.110029	1.79769e+308	1.79769e+308	0.363005	1	no
XLOC_001291	XLOC_001291	Cd46	chr1:196868093-196918442	OtA1982	OtA1690	NOTEST	0	0.250263	1.79769e+308	1.79769e+308	0.145034	1	no
XLOC_001292	XLOC_001292	Cr1l	chr1:196922836-196957764	OtA1982	OtA1690	OK	26.5722	23.5134	-0.176434	0.19791	0.843115	0.99991	no
XLOC_001293	XLOC_001293	Cr2	chr1:196963004-197002909	OtA1982	OtA1690	NOTEST	0	0	0	0	1	1	no
XLOC_001294	XLOC_001294	-	chr1:7016255-7022859	OtA1982	OtA1690	OK	0	3.06141	1.79769e+308	1.79769e+308	0.0046704	0.26755	no
XLOC_001295	XLOC_001295	-	chr1:7023013-7024705	OtA1982	OtA1690	OK	0	4.82678	1.79769e+308	1.79769e+308	0.0163367	0.519686	no
XLOC_001296	XLOC_001296	-	chr1:7030060-7031273	OtA1982	OtA1690	OK	0	1.62671	1.79769e+308	1.79769e+308	0.0574158	0.829211	no
XLOC_001297	XLOC_001297	-	chr1:7031468-7032033	OtA1982	OtA1690	OK	0	4.24389	1.79769e+308	1.79769e+308	0.0603862	0.838996	no
XLOC_001298	XLOC_001298	-	chr1:7032133-7036075	OtA1982	OtA1690	OK	0	5.48061	1.79769e+308	1.79769e+308	0.00440417	0.258141	no
XLOC_001299	XLOC_001299	-	chr1:7036271-7040151	OtA1982	OtA1690	OK	0	5.43644	1.79769e+308	1.79769e+308	0.0045528	0.265426	no
XLOC_001300	XLOC_001300	-	chr1:7040508-7041439	OtA1982	OtA1690	OK	0	4.3523	1.79769e+308	1.79769e+308	0.0356033	0.713505	no
XLOC_001301	XLOC_001301	-	chr1:7044067-7044543	OtA1982	OtA1690	OK	0	5.6592	1.79769e+308	1.79769e+308	0.0603862	0.838996	no
XLOC_001302	XLOC_001302	-	chr1:7045053-7046281	OtA1982	OtA1690	OK	0	1.9726	1.79769e+308	1.79769e+308	0.0499741	0.798854	no
XLOC_001303	XLOC_001303	-	chr1:7046343-7047935	OtA1982	OtA1690	OK	0	2.72427	1.79769e+308	1.79769e+308	0.030487	0.691253	no
XLOC_001304	XLOC_001304	-	chr1:7167752-7168986	OtA1982	OtA1690	OK	8.42379	2.69643	-1.64342	1.56913	0.116619	0.99991	no
XLOC_001305	XLOC_001305	-	chr1:9764021-9764228	OtA1982	OtA1690	OK	150.145	164.46	0.131383	-0.123913	0.901384	0.99991	no
XLOC_001306	XLOC_001306	-	chr1:9772183-9772428	OtA1982	OtA1690	OK	189.054	229.381	0.278946	-0.318415	0.75017	0.99991	no
XLOC_001307	XLOC_001307	-	chr1:16741781-16741968	OtA1982	OtA1690	OK	166.909	23.1206	-2.85182	1.92189	0.0546198	0.813449	no
XLOC_001308	XLOC_001308	-	chr1:16758885-16760183	OtA1982	OtA1690	OK	6.68828	4.38343	-0.609576	0.612649	0.540108	0.99991	no
XLOC_001309	XLOC_001309	-	chr1:17388071-17388623	OtA1982	OtA1690	OK	6.32309	6.60763	0.0635034	-0.0522993	0.95829	0.99991	no
XLOC_001310	XLOC_001310	-	chr1:18347790-18348985	OtA1982	OtA1690	OK	0	2.29354	1.79769e+308	1.79769e+308	0.0459483	0.788863	no
XLOC_001311	XLOC_001311	-	chr1:19321525-19323294	OtA1982	OtA1690	OK	4.47336	5.55431	0.312247	-0.332283	0.739676	0.99991	no
XLOC_001312	XLOC_001312	-	chr1:23291727-23293241	OtA1982	OtA1690	NOTEST	0.478659	0.288725	-0.729299	0.438663	0.660906	1	no
XLOC_001313	XLOC_001313	-	chr1:24601718-24602249	OtA1982	OtA1690	OK	28.2023	55.1413	0.96732	-1.13031	0.258344	0.99991	no
XLOC_001314	XLOC_001314	-	chr1:28637138-28637591	OtA1982	OtA1690	OK	66.0763	99.5587	0.591415	-0.753893	0.450914	0.99991	no
XLOC_001315	XLOC_001315	-	chr1:29794052-29794420	OtA1982	OtA1690	OK	181.551	163.036	-0.155186	0.209349	0.834176	0.99991	no
XLOC_001316	XLOC_001316	-	chr1:30698948-30699073	OtA1982	OtA1690	OK	3135.26	2510.95	-0.320354	0.243954	0.807267	0.99991	no
XLOC_001317	XLOC_001317	-	chr1:30859186-30930493	OtA1982	OtA1690	OK	0.762519	3.23665	2.08566	-0.465452	0.641608	0.99991	no
XLOC_001318	XLOC_001318	-	chr1:31672159-31673528	OtA1982	OtA1690	OK	1.34576	0.433141	-1.63551	1.10216	0.270392	0.99991	no
XLOC_001319	XLOC_001319	-	chr1:33157727-33157974	OtA1982	OtA1690	OK	11.2536	16.4305	0.54599	-0.359763	0.719025	0.99991	no
XLOC_001320	XLOC_001320	-	chr1:33775391-33775555	OtA1982	OtA1690	OK	41.4564	50.9912	0.298652	-0.16687	0.867473	0.99991	no
XLOC_001321	XLOC_001321	-	chr1:33973909-33975070	OtA1982	OtA1690	NOTEST	0.436976	0.395927	-0.14232	0.0822091	0.93448	1	no
XLOC_001322	XLOC_001322	-	chr1:33975138-33976474	OtA1982	OtA1690	NOTEST	0.277007	0.445838	0.686598	-0.395046	0.692809	1	no
XLOC_001323	XLOC_001323	-	chr1:33979343-33981392	OtA1982	OtA1690	NOTEST	0.566266	0.477674	-0.245454	0.170458	0.86465	1	no
XLOC_001324	XLOC_001324	-	chr1:34504959-34506197	OtA1982	OtA1690	OK	3.33625	1.22088	-1.45031	1.16672	0.243323	0.99991	no
XLOC_001325	XLOC_001325	-	chr1:35026509-35026712	OtA1982	OtA1690	OK	307.752	349.135	0.182019	-0.195673	0.844866	0.99991	no
XLOC_001326	XLOC_001326	-	chr1:43944834-43945721	OtA1982	OtA1690	OK	35.5322	30.5928	-0.215932	0.281411	0.778395	0.99991	no
XLOC_001327	XLOC_001327	-	chr1:44438613-44455008	OtA1982	OtA1690	OK	0	1.91236	1.79769e+308	1.79769e+308	0.199825	0.99991	no
XLOC_001328	XLOC_001328	-	chr1:44520678-44520981	OtA1982	OtA1690	OK	135.543	357.357	1.39861	-1.79542	0.0725865	0.878597	no
XLOC_001329	XLOC_001329	-	chr1:44521034-44521136	OtA1982	OtA1690	OK	343162	862692	1.32996	-1.12996	0.258493	0.99991	no
XLOC_001330	XLOC_001330	-	chr1:45419720-45421251	OtA1982	OtA1690	OK	0.47252	2.09007	2.1451	-1.5542	0.120138	0.99991	no
XLOC_001331	XLOC_001331	-	chr1:45421370-45422413	OtA1982	OtA1690	OK	0.249266	2.56151	3.36123	-2.01267	0.0441489	0.772355	no
XLOC_001332	XLOC_001332	-	chr1:45424702-45425494	OtA1982	OtA1690	OK	0.711828	2.80397	1.97787	-1.30396	0.192247	0.99991	no
XLOC_001333	XLOC_001333	-	chr1:45425605-45427071	OtA1982	OtA1690	OK	0.248442	1.49881	2.59284	-1.65333	0.0982642	0.961677	no
XLOC_001334	XLOC_001334	Col5a2	chr1:45431175-45560198	OtA1982	OtA1690	OK	3.86641	7.29111	0.915142	-0.570377	0.568422	0.99991	no
XLOC_001335	XLOC_001335	-	chr1:45725803-45726003	OtA1982	OtA1690	OK	4.40079	44.0327	3.32274	-1.66942	0.0950341	0.959279	no
XLOC_001336	XLOC_001336	-	chr1:45913925-45914659	OtA1982	OtA1690	OK	289.507	536.65	0.890385	-1.28169	0.199952	0.99991	no
XLOC_001337	XLOC_001337	-	chr1:47714715-47715237	OtA1982	OtA1690	OK	1.64784	2.01166	0.287807	-0.179936	0.857203	0.99991	no
XLOC_001338	XLOC_001338	-	chr1:48150665-48151078	OtA1982	OtA1690	OK	0	3.69425	1.79769e+308	1.79769e+308	0.0884441	0.935365	no
XLOC_001339	XLOC_001339	-	chr1:49612334-49612820	OtA1982	OtA1690	NOTEST	0	0	0	0	1	1	no
XLOC_001340	XLOC_001340	-	chr1:50872575-50873652	OtA1982	OtA1690	OK	0.71863	1.59243	1.14791	-0.787263	0.431128	0.99991	no
XLOC_001341	XLOC_001341	-	chr1:51997541-51997696	OtA1982	OtA1690	NOTEST	0	0	0	0	1	1	no
XLOC_001342	XLOC_001342	-	chr1:52169694-52169881	OtA1982	OtA1690	OK	12.3636	23.1206	0.903072	-0.477804	0.63279	0.99991	no
XLOC_001343	XLOC_001343	-	chr1:52657139-52657341	OtA1982	OtA1690	OK	41.9887	57.7846	0.460685	-0.334541	0.737972	0.99991	no
XLOC_001344	XLOC_001344	-	chr1:55089939-55090323	OtA1982	OtA1690	OK	5.79936	0	-1.79769e+308	-1.79769e+308	0.0746487	0.878597	no
XLOC_001345	XLOC_001345	-	chr1:55184426-55184961	OtA1982	OtA1690	OK	4.4324	5.79402	0.386476	-0.29954	0.764528	0.99991	no
XLOC_001346	XLOC_001346	-	chr1:59778589-59779343	OtA1982	OtA1690	NOTEST	0	0.923055	1.79769e+308	1.79769e+308	0.107261	1	no
XLOC_001347	XLOC_001347	-	chr1:59779634-59781134	OtA1982	OtA1690	NOTEST	0.322556	0.29186	-0.144277	0.0833396	0.933582	1	no
XLOC_001348	XLOC_001348	-	chr1:59812698-59812872	OtA1982	OtA1690	OK	37.4487	46.407	0.309426	-0.184437	0.853671	0.99991	no
XLOC_001349	XLOC_001349	-	chr1:59946152-59947510	OtA1982	OtA1690	NOTEST	0	0.874584	1.79769e+308	1.79769e+308	0.0762494	1	no
XLOC_001350	XLOC_001350	-	chr1:60127470-60129896	OtA1982	OtA1690	NOTEST	0.564158	0.73617	0.38394	-0.288764	0.772762	1	no
XLOC_001351	XLOC_001351	-	chr1:60760757-60762566	OtA1982	OtA1690	OK	62.367	71.0273	0.18759	-0.277489	0.781405	0.99991	no
XLOC_001352	XLOC_001352	-	chr1:63411048-63411933	OtA1982	OtA1690	OK	12.903	16.5505	0.359174	-0.40095	0.688457	0.99991	no
XLOC_001353	XLOC_001353	-	chr1:64076028-64078315	OtA1982	OtA1690	OK	1.50457	0.845862	-0.830858	0.689492	0.490514	0.99991	no
XLOC_001354	XLOC_001354	-	chr1:65040454-65041210	OtA1982	OtA1690	OK	682.528	1023.14	0.584037	-0.77654	0.43743	0.99991	no
XLOC_001355	XLOC_001355	-	chr1:65141799-65142367	OtA1982	OtA1690	OK	0.863493	4.20835	2.285	-1.43533	0.151193	0.99991	no
XLOC_001356	XLOC_001356	-	chr1:71760802-71761232	OtA1982	OtA1690	OK	77.8614	275.408	1.82259	-2.44376	0.0145353	0.484907	no
XLOC_001357	XLOC_001357	-	chr1:71940756-71941628	OtA1982	OtA1690	NOTEST	0.626408	0	-1.79769e+308	-1.79769e+308	0.116534	1	no
XLOC_001358	XLOC_001358	-	chr1:71941742-71943444	OtA1982	OtA1690	NOTEST	0.348777	0	-1.79769e+308	-1.79769e+308	0.105344	1	no
XLOC_001359	XLOC_001359	-	chr1:72272813-72274067	OtA1982	OtA1690	OK	1.39378	3.96714	1.50909	-1.25542	0.209327	0.99991	no
XLOC_001360	XLOC_001360	-	chr1:78780152-78781374	OtA1982	OtA1690	OK	8.11246	4.71271	-0.783585	0.796101	0.425973	0.99991	no
XLOC_001361	XLOC_001361	-	chr1:78964185-78964675	OtA1982	OtA1690	OK	48.0099	56.0185	0.222573	-0.268618	0.788224	0.99991	no
XLOC_001362	XLOC_001362	-	chr1:79918848-79920084	OtA1982	OtA1690	OK	63.613	221.655	1.80092	-2.61031	0.00904597	0.377851	no
XLOC_001363	XLOC_001363	-	chr1:79954142-79954631	OtA1982	OtA1690	OK	40.8229	27.4346	-0.573384	0.633112	0.526661	0.99991	no
XLOC_001364	XLOC_001364	-	chr1:81738149-81739427	OtA1982	OtA1690	OK	14.5019	6.11073	-1.24683	1.38663	0.165556	0.99991	no
XLOC_001365	XLOC_001365	-	chr1:82099823-82100617	OtA1982	OtA1690	NOTEST	1.06411	0	-1.79769e+308	-1.79769e+308	0.0967188	1	no
XLOC_001366	XLOC_001366	-	chr1:82895627-82897506	OtA1982	OtA1690	OK	1.99611	1.05267	-0.923133	0.770566	0.440964	0.99991	no
XLOC_001367	XLOC_001367	-	chr1:87909964-87912588	OtA1982	OtA1690	NOTEST	0.820125	0.519832	-0.657799	0.504059	0.61422	1	no
XLOC_001368	XLOC_001368	-	chr1:88383053-88383961	OtA1982	OtA1690	OK	1.78294	2.15797	0.275413	-0.205546	0.837146	0.99991	no
XLOC_001369	XLOC_001369	-	chr1:88417705-88418921	OtA1982	OtA1690	NOTEST	0.309897	0.249517	-0.312652	0.166426	0.867822	1	no
XLOC_001370	XLOC_001370	-	chr1:91843391-91843568	OtA1982	OtA1690	OK	25.316	52.3758	1.04885	-0.615946	0.53793	0.99991	no
XLOC_001371	XLOC_001371	-	chr1:93192631-93193752	OtA1982	OtA1690	OK	21.093	14.6039	-0.530417	0.650076	0.515643	0.99991	no
XLOC_001372	XLOC_001372	-	chr1:95125987-95127608	OtA1982	OtA1690	OK	1.47493	0	-1.79769e+308	-1.79769e+308	0.0486146	0.798854	no
XLOC_001373	XLOC_001373	-	chr1:96364977-96365805	OtA1982	OtA1690	OK	2.34735	0.40624	-2.53063	1.53034	0.125933	0.99991	no
XLOC_001374	XLOC_001374	-	chr1:97395157-97395791	OtA1982	OtA1690	OK	3879.61	5582.5	0.525	-0.513178	0.607827	0.99991	no
XLOC_001375	XLOC_001375	-	chr1:101086190-101086935	OtA1982	OtA1690	NOTEST	0.386911	0	-1.79769e+308	-1.79769e+308	0.15616	1	no
XLOC_001376	XLOC_001376	-	chr1:103282815-103282930	OtA1982	OtA1690	OK	2084.4	6393.71	1.61702	-0.986559	0.323859	0.99991	no
XLOC_001377	XLOC_001377	-	chr1:104524782-104524904	OtA1982	OtA1690	OK	22470.6	68708.6	1.61246	-1.92496	0.0542339	0.813449	no
XLOC_001378	XLOC_001378	-	chr1:107352521-107355488	OtA1982	OtA1690	OK	39.5046	46.6077	0.238547	-0.35262	0.724373	0.99991	no
XLOC_001379	XLOC_001379	-	chr1:107660980-107661284	OtA1982	OtA1690	OK	124.336	54.8764	-1.17998	1.26766	0.204918	0.99991	no
XLOC_001380	XLOC_001380	-	chr1:107662714-107663049	OtA1982	OtA1690	OK	0	15.5801	1.79769e+308	1.79769e+308	0.0499741	0.798854	no
XLOC_001381	XLOC_001381	-	chr1:107885908-107886773	OtA1982	OtA1690	OK	1.10785	2.49134	1.16916	-0.828314	0.407493	0.99991	no
XLOC_001382	XLOC_001382	-	chr1:113036151-113036573	OtA1982	OtA1690	OK	5.28355	0	-1.79769e+308	-1.79769e+308	0.0708243	0.872597	no
XLOC_001383	XLOC_001383	-	chr1:120262861-120263040	OtA1982	OtA1690	OK	23.6906	98.1258	2.05032	-1.27158	0.203524	0.99991	no
XLOC_001384	XLOC_001384	-	chr1:120283858-120285025	OtA1982	OtA1690	OK	1.30275	0.131148	-3.31229	1.74736	0.0805754	0.901034	no
XLOC_001385	XLOC_001385	-	chr1:121012920-121013948	OtA1982	OtA1690	OK	1.26906	0	-1.79769e+308	-1.79769e+308	0.0746487	0.878597	no
XLOC_001386	XLOC_001386	-	chr1:121014390-121016559	OtA1982	OtA1690	OK	2.07348	0.192176	-3.43156	2.36389	0.0180843	0.544627	no
XLOC_001387	XLOC_001387	-	chr1:133989326-133989502	OtA1982	OtA1690	OK	43.6538	216.637	2.3111	-1.6221	0.104783	0.983337	no
XLOC_001388	XLOC_001388	-	chr1:134181018-134181484	OtA1982	OtA1690	OK	2.80026	2.44943	-0.19311	0.12504	0.900492	0.99991	no
XLOC_001389	XLOC_001389	-	chr1:134721364-134721561	OtA1982	OtA1690	OK	42.6029	71.0064	0.736998	-0.533473	0.593706	0.99991	no
XLOC_001390	XLOC_001390	-	chr1:134879712-134880399	OtA1982	OtA1690	NOTEST	0.650247	0	-1.79769e+308	-1.79769e+308	0.132109	1	no
XLOC_001391	XLOC_001391	-	chr1:134932516-134932862	OtA1982	OtA1690	OK	20.3979	44.1821	1.11504	-1.04287	0.297007	0.99991	no
XLOC_001392	XLOC_001392	-	chr1:135038829-135039093	OtA1982	OtA1690	OK	13.5601	35.7704	1.3994	-1.05471	0.291559	0.99991	no
XLOC_001393	XLOC_001393	-	chr1:135230301-135230492	OtA1982	OtA1690	OK	0	20.7073	1.79769e+308	1.79769e+308	0.121998	0.99991	no
XLOC_001394	XLOC_001394	-	chr1:135895049-135895676	OtA1982	OtA1690	OK	1.23791	0	-1.79769e+308	-1.79769e+308	0.105344	0.985802	no
XLOC_001395	XLOC_001395	-	chr1:137125590-137125776	OtA1982	OtA1690	OK	44.5433	111.026	1.31762	-0.939365	0.347543	0.99991	no
XLOC_001396	XLOC_001396	-	chr1:137128613-137129992	OtA1982	OtA1690	OK	183.509	243.06	0.405459	-0.578139	0.563171	0.99991	no
XLOC_001397	XLOC_001397	-	chr1:137188173-137189339	OtA1982	OtA1690	NOTEST	0.217351	0	-1.79769e+308	-1.79769e+308	0.15616	1	no
XLOC_001398	XLOC_001398	-	chr1:137190554-137191624	OtA1982	OtA1690	OK	1.4489	1.6054	0.147974	-0.109502	0.912805	0.99991	no
XLOC_001399	XLOC_001399	-	chr1:137519923-137521232	OtA1982	OtA1690	OK	0	1.25618	1.79769e+308	1.79769e+308	0.0636725	0.84748	no
XLOC_001400	XLOC_001400	-	chr1:137547036-137548170	OtA1982	OtA1690	NOTEST	0	0.950833	1.79769e+308	1.79769e+308	0.081803	1	no
XLOC_001401	XLOC_001401	-	chr1:137562924-137564507	OtA1982	OtA1690	NOTEST	0.227343	0.365617	0.685466	-0.394395	0.69329	1	no
XLOC_001402	XLOC_001402	-	chr1:138689609-138690348	OtA1982	OtA1690	OK	2.93446	3.79697	0.371754	-0.29207	0.770233	0.99991	no
XLOC_001403	XLOC_001403	-	chr1:138920701-138920864	OtA1982	OtA1690	OK	72.1389	124.107	0.782736	-0.505142	0.613459	0.99991	no
XLOC_001404	XLOC_001404	-	chr1:139823935-139824937	OtA1982	OtA1690	NOTEST	0.131047	0.47544	1.85917	-0.878557	0.379641	1	no
XLOC_001405	XLOC_001405	-	chr1:139868712-139869951	OtA1982	OtA1690	NOTEST	0	0.121969	1.79769e+308	1.79769e+308	0.188308	1	no
XLOC_001406	XLOC_001406	-	chr1:141706868-142079988	OtA1982	OtA1690	OK	28.4799	16.1224	-0.820879	1.07811	0.280984	0.99991	no
XLOC_001407	XLOC_001407	-	chr1:144989842-144990334	OtA1982	OtA1690	OK	255.123	483.253	0.921587	-1.35664	0.174897	0.99991	no
XLOC_001408	XLOC_001408	-	chr1:144990610-144991211	OtA1982	OtA1690	OK	912.899	1984.74	1.12042	-1.4477	0.147701	0.99991	no
XLOC_001409	XLOC_001409	-	chr1:145450803-145451845	OtA1982	OtA1690	NOTEST	0.623911	1.05601	0.759208	-0.489958	0.624163	1	no
XLOC_001410	XLOC_001410	-	chr1:146159377-146159551	OtA1982	OtA1690	OK	39695.6	45710.9	0.203557	-0.270493	0.786781	0.99991	no
XLOC_001411	XLOC_001411	-	chr1:150872252-150873234	OtA1982	OtA1690	OK	3.36055	1.13811	-1.56206	1.17655	0.239374	0.99991	no
XLOC_001412	XLOC_001412	-	chr1:152112036-152113206	OtA1982	OtA1690	OK	214.285	460.198	1.10272	-1.53301	0.125274	0.99991	no
XLOC_001413	XLOC_001413	-	chr1:152396484-152396812	OtA1982	OtA1690	OK	33.0696	32.8124	-0.0112663	0.010528	0.9916	0.99991	no
XLOC_001414	XLOC_001414	-	chr1:153367430-153367545	OtA1982	OtA1690	OK	12506.4	4795.28	-1.38298	0.995092	0.319692	0.99991	no
XLOC_001415	XLOC_001415	-	chr1:153367707-153367907	OtA1982	OtA1690	OK	629.313	886.158	0.493785	-0.614726	0.538736	0.99991	no
XLOC_001416	XLOC_001416	-	chr1:155466606-155467845	OtA1982	OtA1690	OK	24.5431	29.3946	0.26023	-0.350571	0.72591	0.99991	no
XLOC_001417	XLOC_001417	-	chr1:158296168-158296649	OtA1982	OtA1690	OK	4989.14	5529.03	0.148236	-0.158366	0.874169	0.99991	no
XLOC_001418	XLOC_001418	-	chr1:158454111-158455610	OtA1982	OtA1690	OK	9.28067	9.05467	-0.0355667	0.0411757	0.967156	0.99991	no
XLOC_001419	XLOC_001419	-	chr1:158723660-158724315	OtA1982	OtA1690	OK	145.571	130.908	-0.153173	0.223243	0.823346	0.99991	no
XLOC_001420	XLOC_001420	-	chr1:159552375-159552707	OtA1982	OtA1690	OK	5.61992	2.98586	-0.912405	0.556445	0.577907	0.99991	no
XLOC_001421	XLOC_001421	-	chr1:163655668-163657118	OtA1982	OtA1690	NOTEST	0.167757	0.506051	1.59291	-0.881046	0.378293	1	no
XLOC_001422	XLOC_001422	-	chr1:165265458-165265638	OtA1982	OtA1690	OK	30.5819	142.57	2.22092	-1.47952	0.139001	0.99991	no
XLOC_001423	XLOC_001423	-	chr1:165289026-165290148	OtA1982	OtA1690	NOTEST	0	0	0	0	1	1	no
XLOC_001424	XLOC_001424	-	chr1:167255720-167256659	OtA1982	OtA1690	OK	1.56531	0.688723	-1.18445	0.778537	0.436252	0.99991	no
XLOC_001425	XLOC_001425	-	chr1:168361709-168362028	OtA1982	OtA1690	OK	678.374	540.988	-0.326484	0.478467	0.632318	0.99991	no
XLOC_001426	XLOC_001426	-	chr1:169028476-169028720	OtA1982	OtA1690	OK	3.91371	9.79763	1.32389	-0.719055	0.472107	0.99991	no
XLOC_001427	XLOC_001427	-	chr1:172872002-172873108	OtA1982	OtA1690	OK	52.7414	97.4953	0.886395	-1.28878	0.197475	0.99991	no
XLOC_001428	XLOC_001428	-	chr1:172873991-172876227	OtA1982	OtA1690	OK	11.4649	15.7947	0.462217	-0.620524	0.534913	0.99991	no
XLOC_001429	XLOC_001429	-	chr1:173230827-173231012	OtA1982	OtA1690	OK	26.2125	179.608	2.77652	-1.89891	0.057576	0.829211	no
XLOC_001430	XLOC_001430	-	chr1:173255684-173256844	OtA1982	OtA1690	NOTEST	0.437434	0.264229	-0.727275	0.398954	0.689927	1	no
XLOC_001431	XLOC_001431	-	chr1:173412036-173412478	OtA1982	OtA1690	OK	13.6473	22.1406	0.698076	-0.65027	0.515518	0.99991	no
XLOC_001432	XLOC_001432	-	chr1:173432236-173433346	OtA1982	OtA1690	OK	4.50071	6.27555	0.47959	-0.462404	0.643792	0.99991	no
XLOC_001433	XLOC_001433	-	chr1:180186048-180187623	OtA1982	OtA1690	NOTEST	0.152447	0.36776	1.27046	-0.690032	0.490174	1	no
XLOC_001434	XLOC_001434	-	chr1:180229446-180230514	OtA1982	OtA1690	OK	153.939	108.397	-0.506029	0.74742	0.45481	0.99991	no
XLOC_001435	XLOC_001435	-	chr1:180865735-180866457	OtA1982	OtA1690	OK	2.02067	1.71636	-0.235486	0.163536	0.870096	0.99991	no
XLOC_001436	XLOC_001436	-	chr1:180866739-180869286	OtA1982	OtA1690	OK	4.05713	0.644354	-2.65453	2.35366	0.0185894	0.55071	no
XLOC_001437	XLOC_001437	-	chr1:181578761-181578973	OtA1982	OtA1690	OK	6.75799	42.3152	2.64651	-1.53591	0.124561	0.99991	no
XLOC_001438	XLOC_001438	-	chr1:182481556-182481723	OtA1982	OtA1690	OK	61.0052	165.513	1.43994	-0.965577	0.334256	0.99991	no
XLOC_001439	XLOC_001439	-	chr1:182967117-182967304	OtA1982	OtA1690	NOTEST	0	0	0	0	1	1	no
XLOC_001440	XLOC_001440	-	chr1:183166694-183166998	OtA1982	OtA1690	OK	3.00812	6.23596	1.05175	-0.617647	0.536808	0.99991	no
XLOC_001441	XLOC_001441	-	chr1:183212200-183214085	OtA1982	OtA1690	OK	5.78047	5.01974	-0.203573	0.223229	0.823357	0.99991	no
XLOC_001442	XLOC_001442	-	chr1:186710439-186710552	OtA1982	OtA1690	NOTEST	0	0	0	0	1	1	no
XLOC_001443	XLOC_001443	-	chr1:193816728-193816874	OtA1982	OtA1690	OK	1471.43	1518.46	0.045391	-0.0431522	0.96558	0.99991	no
XLOC_001444	XLOC_001444	-	chr1:195696734-195696917	OtA1982	OtA1690	OK	278.388	277.235	-0.00598665	0.00559432	0.995536	0.99991	no
XLOC_001445	XLOC_001445	-	chr1:196811891-196812752	OtA1982	OtA1690	NOTEST	0	0	0	0	1	1	no
XLOC_001446	XLOC_001446	-	chr1:196836543-196837650	OtA1982	OtA1690	NOTEST	0.231573	0.559693	1.27317	-0.691503	0.48925	1	no
XLOC_001447	XLOC_001447	-	chr1:196838315-196842865	OtA1982	OtA1690	NOTEST	0.360443	0.95412	1.4044	-1.17815	0.238738	1	no
XLOC_001448	XLOC_001448	Cnksr3	chr10:3134303-3227479	OtA1982	OtA1690	OK	3.76748	1.4248	-1.40284	1.34203	0.179587	0.99991	no
XLOC_001449	XLOC_001449	Ipcef1	chr10:3308331-3557940	OtA1982	OtA1690	NOTEST	0	0.041734	1.79769e+308	1.79769e+308	0.266223	1	no
XLOC_001450	XLOC_001450	Rgs17	chr10:4424140-4520877	OtA1982	OtA1690	NOTEST	0.698373	0.237946	-1.55336	1.20532	0.22808	1	no
XLOC_001451	XLOC_001451	Mtrf1l	chr10:4522597-4534654	OtA1982	OtA1690	NOTEST	0.432181	0.312287	-0.468762	0.320266	0.748766	1	no
XLOC_001452	XLOC_001452	Fbxo5	chr10:4541075-4547383	OtA1982	OtA1690	OK	55.9151	44.0238	-0.344955	0.465916	0.641276	0.99991	no
XLOC_001453	XLOC_001453	Syne1	chr10:4795848-5009592	OtA1982	OtA1690	NOTEST	0	0	0	0	1	1	no
XLOC_001454	XLOC_001454	-	chr10:5034797-5045536	OtA1982	OtA1690	OK	2.79934	0.520242	-2.42783	1.70402	0.0883779	0.935365	no
XLOC_001455	XLOC_001455	-	chr10:5053408-5081804	OtA1982	OtA1690	OK	6.88108	4.32244	-0.670791	0.483668	0.628621	0.99991	no
XLOC_001456	XLOC_001456	-	chr10:5083775-5097222	OtA1982	OtA1690	NOTEST	0.635668	0	-1.79769e+308	-1.79769e+308	0.0897543	1	no
XLOC_001457	XLOC_001457	Syne1	chr10:5151833-5326344	OtA1982	OtA1690	OK	1.32297	0.522478	-1.34034	0.824116	0.409874	0.99991	no
XLOC_001458	XLOC_001458	Gm5512,Rmnd1	chr10:5914188-5944564	OtA1982	OtA1690	OK	6.07507	2.84723	-1.09334	0.866922	0.385985	0.99991	no
XLOC_001459	XLOC_001459	Zbtb2	chr10:5958432-5979467	OtA1982	OtA1690	NOTEST	1.07107	0.291148	-1.87923	1.43971	0.149948	1	no
XLOC_001460	XLOC_001460	H60c	chr10:7078769-7090333	OtA1982	OtA1690	NOTEST	0	0	0	0	1	1	no
XLOC_001461	XLOC_001461	B020014A21Rik	chr10:7213347-7221452	OtA1982	OtA1690	NOTEST	0	0	0	0	1	1	no
XLOC_001462	XLOC_001462	Lrp11	chr10:7309597-7345275	OtA1982	OtA1690	NOTEST	0.817758	0.433111	-0.916938	0.728211	0.466484	1	no
XLOC_001463	XLOC_001463	Pcmt1	chr10:7349192-7384421	OtA1982	OtA1690	OK	29.4569	23.1058	-0.350355	0.106405	0.915261	0.99991	no
XLOC_001464	XLOC_001464	A630066F11Rik	chr10:7349192-7384421	OtA1982	OtA1690	OK	1.40155	0.243695	-2.52388	0.245907	0.805755	0.99991	no
XLOC_001465	XLOC_001465	Nup43	chr10:7387301-7398684	OtA1982	OtA1690	OK	57.7509	38.8135	-0.573286	0.824078	0.409895	0.99991	no
XLOC_001466	XLOC_001466	Lats1	chr10:7401006-7436259	OtA1982	OtA1690	OK	2.84471	1.89874	-0.583236	0.716683	0.47357	0.99991	no
XLOC_001467	XLOC_001467	Katna1	chr10:7445797-7482948	OtA1982	OtA1690	OK	51.5463	29.349	-0.812558	1.17871	0.238512	0.99991	no
XLOC_001468	XLOC_001468	Ppil4	chr10:7512691-7542361	OtA1982	OtA1690	OK	24.3282	13.6885	-0.829662	1.18566	0.235758	0.99991	no
XLOC_001469	XLOC_001469	Zc3h12d	chr10:7552267-7590195	OtA1982	OtA1690	NOTEST	0	0	0	0	1	1	no
XLOC_001470	XLOC_001470	Mir5104	chr10:7552267-7590195	OtA1982	OtA1690	NOTEST	0	0	0	0	1	1	no
XLOC_001471	XLOC_001471	Gm6150	chr10:9404519-9411707	OtA1982	OtA1690	NOTEST	0	0	0	0	1	1	no
XLOC_001472	XLOC_001472	Gm5177	chr10:10325742-10336111	OtA1982	OtA1690	NOTEST	0	0	0	0	1	1	no
XLOC_001473	XLOC_001473	4930567K20Rik	chr10:10405856-10802129	OtA1982	OtA1690	NOTEST	0	0	0	0	1	1	no
XLOC_001474	XLOC_001474	Shprh	chr10:10869227-10935071	OtA1982	OtA1690	OK	1.76392	0.773787	-1.18878	0.870469	0.384044	0.99991	no
XLOC_001475	XLOC_001475	Fbxo30	chr10:11001127-11017767	OtA1982	OtA1690	OK	8.95079	4.18142	-1.09802	1.12625	0.260062	0.99991	no
XLOC_001476	XLOC_001476	Epm2a	chr10:11063242-11177275	OtA1982	OtA1690	NOTEST	0	0	0	0	1	1	no
XLOC_001477	XLOC_001477	Sf3b5	chr10:12728255-12728989	OtA1982	OtA1690	OK	141.594	66.8417	-1.08294	1.54717	0.121821	0.99991	no
XLOC_001478	XLOC_001478	Plagl1	chr10:12810593-12851501	OtA1982	OtA1690	NOTEST	0.330403	0.223584	-0.56341	0.420041	0.674456	1	no
XLOC_001479	XLOC_001479	Fuca2	chr10:13220833-13237081	OtA1982	OtA1690	OK	16.1585	7.1918	-1.16787	1.29754	0.194444	0.99991	no
XLOC_001480	XLOC_001480	Adat2	chr10:13243647-13283248	OtA1982	OtA1690	OK	4.04632	3.07572	-0.395685	0.263735	0.791984	0.99991	no
XLOC_001481	XLOC_001481	Hivep2	chr10:13686184-13871184	OtA1982	OtA1690	NOTEST	0.240185	0.315071	0.391532	-0.333541	0.738726	1	no
XLOC_001482	XLOC_001482	1700016L04Rik	chr10:14425414-14478825	OtA1982	OtA1690	NOTEST	0	0	0	0	1	1	no
XLOC_001483	XLOC_001483	Nmbr	chr10:14480094-14490362	OtA1982	OtA1690	NOTEST	0	0	0	0	1	1	no
XLOC_001484	XLOC_001484	Cited2	chr10:17443033-17445480	OtA1982	OtA1690	OK	7.93216	7.70506	-0.0419068	0.0499858	0.960134	0.99991	no
XLOC_001485	XLOC_001485	Txlnb	chr10:17516024-17565469	OtA1982	OtA1690	NOTEST	0.319217	0.0886377	-1.84855	1.18467	0.236149	1	no
XLOC_001486	XLOC_001486	Reps1	chr10:17775745-17844961	OtA1982	OtA1690	OK	3.76111	1.75044	-1.10344	0.921811	0.356627	0.99991	no
XLOC_001487	XLOC_001487	Nhsl1	chr10:18127480-18253697	OtA1982	OtA1690	NOTEST	0.389084	0.292485	-0.411717	0.302098	0.762578	1	no
XLOC_001488	XLOC_001488	Perp	chr10:18564876-18576878	OtA1982	OtA1690	NOTEST	0.431238	0	-1.79769e+308	-1.79769e+308	0.0897543	1	no
XLOC_001489	XLOC_001489	Gm20139	chr10:18861554-18927753	OtA1982	OtA1690	NOTEST	0	0	0	0	1	1	no
XLOC_001490	XLOC_001490	Olig3	chr10:19076344-19078410	OtA1982	OtA1690	NOTEST	0	0	0	0	1	1	no
XLOC_001491	XLOC_001491	Ifngr1	chr10:19311763-19330031	OtA1982	OtA1690	OK	32.9686	24.4472	-0.431422	0.622795	0.533419	0.99991	no
XLOC_001492	XLOC_001492	Il22ra2	chr10:19341833-19354487	OtA1982	OtA1690	NOTEST	0	0	0	0	1	1	no
XLOC_001493	XLOC_001493	Il20ra	chr10:19432392-19479859	OtA1982	OtA1690	NOTEST	0.0554536	0	-1.79769e+308	-1.79769e+308	0.200254	1	no
XLOC_001494	XLOC_001494	Map3k5	chr10:19654331-19862556	OtA1982	OtA1690	NOTEST	0	0	0	0	1	1	no
XLOC_001495	XLOC_001495	Mtap7	chr10:19868725-20001396	OtA1982	OtA1690	NOTEST	0	0	0	0	1	1	no
XLOC_001496	XLOC_001496	Gm6251	chr10:19868725-20001396	OtA1982	OtA1690	OK	1374.74	1474.73	0.101292	-0.130091	0.896494	0.99991	no
XLOC_001497	XLOC_001497	Bclaf1	chr10:20032264-20062307	OtA1982	OtA1690	OK	45.7052	32.8671	-0.475713	0.597878	0.549921	0.99991	no
XLOC_001498	XLOC_001498	Fam54a	chr10:20067619-20081475	OtA1982	OtA1690	OK	1.48084	1.52335	0.0408271	-0.0271339	0.978353	0.99991	no
XLOC_001499	XLOC_001499	Ahi1	chr10:20672352-20800235	OtA1982	OtA1690	OK	3.13597	1.22446	-1.35677	0.8325	0.405127	0.99991	no
XLOC_001500	XLOC_001500	Hbs1l	chr10:21015784-21088695	OtA1982	OtA1690	OK	49.727	32.1824	-0.627758	0.900278	0.367972	0.99991	no
XLOC_001501	XLOC_001501	Aldh8a1	chr10:21097105-21116384	OtA1982	OtA1690	NOTEST	0.0512354	0	-1.79769e+308	-1.79769e+308	0.200254	1	no
XLOC_001502	XLOC_001502	1700020N01Rik	chr10:21312950-21342181	OtA1982	OtA1690	NOTEST	0	0	0	0	1	1	no
XLOC_001503	XLOC_001503	Gm5420	chr10:21410650-21413784	OtA1982	OtA1690	NOTEST	0	0	0	0	1	1	no
XLOC_001504	XLOC_001504	Sgk1	chr10:21601989-21719708	OtA1982	OtA1690	OK	634.107	365.031	-0.796706	0.764242	0.444723	0.99991	no
XLOC_001505	XLOC_001505	Raet1a,Raet1b,Raet1c,Raet1d,Raet1e	chr10:21878354-22093945	OtA1982	OtA1690	OK	4.6969	0.912565	-2.36371	0.377764	0.705606	0.99991	no
XLOC_001506	XLOC_001506	H60b	chr10:21878354-22093945	OtA1982	OtA1690	NOTEST	0	0	0	0	1	1	no
XLOC_001507	XLOC_001507	C920009B18Rik	chr10:21878354-22093945	OtA1982	OtA1690	NOTEST	0	0.0874435	1.79769e+308	1.79769e+308	0.365619	1	no
XLOC_001508	XLOC_001508	Gm10825	chr10:22122618-22127276	OtA1982	OtA1690	NOTEST	0	0	0	0	1	1	no
XLOC_001509	XLOC_001509	Slc2a12	chr10:22364816-22451253	OtA1982	OtA1690	NOTEST	0.0293534	0	-1.79769e+308	-1.79769e+308	0.448395	1	no
XLOC_001510	XLOC_001510	1110021L09Rik	chr10:23516791-23547774	OtA1982	OtA1690	NOTEST	0.793417	0.23884	-1.73204	1.22885	0.219129	1	no
XLOC_001511	XLOC_001511	Vnn3	chr10:23571267-23589649	OtA1982	OtA1690	NOTEST	0	0.0783851	1.79769e+308	1.79769e+308	0.188308	1	no
XLOC_001512	XLOC_001512	Vnn1	chr10:23614493-23625149	OtA1982	OtA1690	OK	2.7391	4.33269	0.661563	-0.596553	0.550806	0.99991	no
XLOC_001513	XLOC_001513	Taar1	chr10:23640211-23641210	OtA1982	OtA1690	NOTEST	0	0	0	0	1	1	no
XLOC_001514	XLOC_001514	Taar2	chr10:23658377-23661389	OtA1982	OtA1690	NOTEST	0	0	0	0	1	1	no
XLOC_001515	XLOC_001515	Taar3	chr10:23669363-23670395	OtA1982	OtA1690	NOTEST	0	0	0	0	1	1	no
XLOC_001516	XLOC_001516	Taar4	chr10:23680299-23681343	OtA1982	OtA1690	NOTEST	0	0	0	0	1	1	no
XLOC_001517	XLOC_001517	Taar5	chr10:23690511-23691525	OtA1982	OtA1690	NOTEST	0	0	0	0	1	1	no
XLOC_001518	XLOC_001518	Taar7b	chr10:23719744-23720821	OtA1982	OtA1690	NOTEST	0	0	0	0	1	1	no
XLOC_001519	XLOC_001519	Taar7d	chr10:23747027-23748104	OtA1982	OtA1690	NOTEST	0	0	0	0	1	1	no
XLOC_001520	XLOC_001520	Taar7e	chr10:23757419-23758496	OtA1982	OtA1690	NOTEST	0	0	0	0	1	1	no
XLOC_001521	XLOC_001521	Taar7f	chr10:23769315-23770392	OtA1982	OtA1690	NOTEST	0	0	0	0	1	1	no
XLOC_001522	XLOC_001522	Taar8a	chr10:23796305-23797340	OtA1982	OtA1690	NOTEST	0	0	0	0	1	1	no
XLOC_001523	XLOC_001523	Stx7	chr10:23869110-23908769	OtA1982	OtA1690	OK	23.9591	24.1544	0.0117115	-0.0156297	0.98753	0.99991	no
XLOC_001524	XLOC_001524	Moxd1	chr10:23943322-24022589	OtA1982	OtA1690	NOTEST	0	0	0	0	1	1	no
XLOC_001525	XLOC_001525	Ctgf	chr10:24315247-24318490	OtA1982	OtA1690	OK	25.2747	5.92128	-2.09371	1.72438	0.0846397	0.916685	no
XLOC_001526	XLOC_001526	Med23	chr10:24589791-24633335	OtA1982	OtA1690	OK	5.69618	3.56306	-0.676878	0.547442	0.584075	0.99991	no
XLOC_001527	XLOC_001527	Epb4.1l2	chr10:25079603-25243326	OtA1982	OtA1690	OK	14.8068	5.55088	-1.41547	1.64258	0.100471	0.971619	no
XLOC_001528	XLOC_001528	Gm9767	chr10:25710991-25799253	OtA1982	OtA1690	NOTEST	0.105705	0	-1.79769e+308	-1.79769e+308	0.326587	1	no
XLOC_001529	XLOC_001529	Samd3	chr10:25949512-25991978	OtA1982	OtA1690	NOTEST	0	0.0754169	1.79769e+308	1.79769e+308	0.222504	1	no
XLOC_001530	XLOC_001530	Arhgap18	chr10:26492304-26638454	OtA1982	OtA1690	OK	4.76485	2.81665	-0.758449	0.440313	0.65971	0.99991	no
XLOC_001531	XLOC_001531	Ptprk	chr10:27794625-28317203	OtA1982	OtA1690	OK	5.45487	3.07077	-0.828942	0.652685	0.513959	0.99991	no
XLOC_001532	XLOC_001532	Themis	chr10:28388200-28602555	OtA1982	OtA1690	NOTEST	0	0.0332756	1.79769e+308	1.79769e+308	0.188308	1	no
XLOC_001533	XLOC_001533	6330407J23Rik	chr10:28863801-28919434	OtA1982	OtA1690	NOTEST	0	0	0	0	1	1	no
XLOC_001534	XLOC_001534	9330159F19Rik	chr10:28931448-28950585	OtA1982	OtA1690	NOTEST	0	0.0230916	1.79769e+308	1.79769e+308	0.188308	1	no
XLOC_001535	XLOC_001535	Echdc1	chr10:29032971-29082248	OtA1982	OtA1690	OK	11.9543	10.6549	-0.166015	0.173159	0.862526	0.99991	no
XLOC_001536	XLOC_001536	Hddc2	chr10:31033188-31048008	OtA1982	OtA1690	OK	105.068	72.6947	-0.531403	0.560867	0.574889	0.99991	no
XLOC_001537	XLOC_001537	Trdn	chr10:32803288-33196515	OtA1982	OtA1690	NOTEST	0	0	0	0	1	1	no
XLOC_001538	XLOC_001538	Sult3a1	chr10:33577527-33599281	OtA1982	OtA1690	NOTEST	0	0	0	0	1	1	no
XLOC_001539	XLOC_001539	Rsph4a	chr10:33624916-33635827	OtA1982	OtA1690	NOTEST	0	0	0	0	1	1	no
XLOC_001540	XLOC_001540	Bet3l	chr10:33757402-33829621	OtA1982	OtA1690	NOTEST	0.106568	0	-1.79769e+308	-1.79769e+308	0.446114	1	no
XLOC_001541	XLOC_001541	Tspyl1	chr10:34001995-34004691	OtA1982	OtA1690	OK	5.2815	4.89632	-0.109252	0.128159	0.898023	0.99991	no
XLOC_001542	XLOC_001542	Tspyl4	chr10:34017226-34021126	OtA1982	OtA1690	OK	1.35634	0.952172	-0.510424	0.478699	0.632153	0.99991	no
XLOC_001543	XLOC_001543	Col10a1	chr10:34023417-34138334	OtA1982	OtA1690	NOTEST	0.142786	0.0859642	-0.732048	0.111072	0.911559	1	no
XLOC_001544	XLOC_001544	Frk	chr10:34203205-34331197	OtA1982	OtA1690	OK	11.0893	8.69501	-0.350907	0.278767	0.780424	0.99991	no
XLOC_001545	XLOC_001545	Hs3st5	chr10:36226612-36554200	OtA1982	OtA1690	NOTEST	0	0	0	0	1	1	no
XLOC_001546	XLOC_001546	Hdac2	chr10:36694349-36721694	OtA1982	OtA1690	OK	13.1252	10.9533	-0.26098	0.302274	0.762443	0.99991	no
XLOC_001547	XLOC_001547	-	chr10:37779254-37783160	OtA1982	OtA1690	OK	0	15.0792	1.79769e+308	1.79769e+308	0.0168657	0.523845	no
XLOC_001548	XLOC_001548	Lama4	chr10:38685320-38829994	OtA1982	OtA1690	NOTEST	0.0178747	0	-1.79769e+308	-1.79769e+308	0.200254	1	no
XLOC_001549	XLOC_001549	Tube1	chr10:38853812-38883600	OtA1982	OtA1690	OK	2.49151	1.84606	-0.432569	0.425794	0.670258	0.99991	no
XLOC_001550	XLOC_001550	-	chr10:38918271-38919079	OtA1982	OtA1690	OK	295.758	616.492	1.05966	-1.51792	0.129035	0.99991	no
XLOC_001551	XLOC_001551	Fyn	chr10:39089604-39285180	OtA1982	OtA1690	OK	5.61657	1.85542	-1.59794	1.40997	0.158548	0.99991	no
XLOC_001552	XLOC_001552	Traf3ip2	chr10:39332739-39451813	OtA1982	OtA1690	NOTEST	0.509908	0.850114	0.737418	-0.454028	0.649809	1	no
XLOC_001553	XLOC_001553	Rev3l	chr10:39451965-39595011	OtA1982	OtA1690	OK	1.92474	1.14247	-0.752512	0.46022	0.645358	0.99991	no
XLOC_001554	XLOC_001554	Gtf3c6	chr10:39967508-39977884	OtA1982	OtA1690	OK	2.21305	4.57075	1.04639	-0.298791	0.7651	0.99991	no
XLOC_001555	XLOC_001555	Cdk19	chr10:40069113-40203624	OtA1982	OtA1690	NOTEST	1.08797	0.757699	-0.521938	0.491108	0.62335	1	no
XLOC_001556	XLOC_001556	Slc22a16	chr10:40290167-40323938	OtA1982	OtA1690	NOTEST	0	0	0	0	1	1	no
XLOC_001557	XLOC_001557	Ddo	chr10:40349816-40369737	OtA1982	OtA1690	NOTEST	0	0	0	0	1	1	no
XLOC_001558	XLOC_001558	9030224M15Rik	chr10:40403087-40530889	OtA1982	OtA1690	NOTEST	0.0788724	0.0951471	0.270639	-0.114291	0.909007	1	no
XLOC_001559	XLOC_001559	Wasf1	chr10:40603339-40658537	OtA1982	OtA1690	OK	2.37578	1.7895	-0.408842	0.3136	0.753825	0.99991	no
XLOC_001560	XLOC_001560	Zbtb24	chr10:41170201-41185380	OtA1982	OtA1690	OK	4.26225	3.51338	-0.278755	0.218721	0.826867	0.99991	no
XLOC_001561	XLOC_001561	Mical1	chr10:41196119-41206836	OtA1982	OtA1690	OK	13.9206	1.64686	-3.07944	3.34772	0.000814789	0.0906412	no
XLOC_001562	XLOC_001562	Ppil6	chr10:41210244-41234094	OtA1982	OtA1690	NOTEST	0.603707	0.145945	-2.04842	1.02536	0.305195	1	no
XLOC_001563	XLOC_001563	Cd164	chr10:41239305-41250848	OtA1982	OtA1690	OK	80.6273	89.4689	0.150118	-0.216025	0.828968	0.99991	no
XLOC_001564	XLOC_001564	5730435O14Rik	chr10:41258654-41307559	OtA1982	OtA1690	NOTEST	0	0	0	0	1	1	no
XLOC_001565	XLOC_001565	Sesn1	chr10:41530379-41628242	OtA1982	OtA1690	OK	4.81764	2.82394	-0.770617	0.689116	0.49075	0.99991	no
XLOC_001566	XLOC_001566	Snx3	chr10:42221859-42255175	OtA1982	OtA1690	OK	83.3128	80.0118	-0.0583246	0.0862383	0.931277	0.99991	no
XLOC_001567	XLOC_001567	Ostm1	chr10:42398721-42422268	OtA1982	OtA1690	OK	6.35907	4.31424	-0.55971	0.52048	0.602729	0.99991	no
XLOC_001568	XLOC_001568	Sec63	chr10:42481301-42552320	OtA1982	OtA1690	OK	5.28614	5.43126	0.0390707	-0.0498336	0.960255	0.99991	no
XLOC_001569	XLOC_001569	Scml4	chr10:42580317-42680588	OtA1982	OtA1690	NOTEST	0	0.0553389	1.79769e+308	1.79769e+308	0.145034	1	no
XLOC_001570	XLOC_001570	9030612E09Rik	chr10:42894509-42896368	OtA1982	OtA1690	NOTEST	0	0	0	0	1	1	no
XLOC_001571	XLOC_001571	Pdss2	chr10:42941291-43184688	OtA1982	OtA1690	OK	4.04302	3.6719	-0.138907	0.105366	0.916085	0.99991	no
XLOC_001572	XLOC_001572	Bend3	chr10:43198945-43235223	OtA1982	OtA1690	NOTEST	1.1434	0.687675	-0.733525	0.717215	0.473242	1	no
XLOC_001573	XLOC_001573	-	chr10:43243890-43244444	OtA1982	OtA1690	OK	24.1264	15.4962	-0.638699	0.621783	0.534084	0.99991	no
XLOC_001574	XLOC_001574	Cd24a	chr10:43298974-43304071	OtA1982	OtA1690	OK	41.2139	3.67263	-3.48825	3.85235	0.000116988	0.0179634	yes
XLOC_001575	XLOC_001575	F830002L21Rik	chr10:43313232-43350719	OtA1982	OtA1690	NOTEST	0	0	0	0	1	1	no
XLOC_001576	XLOC_001576	1700027J07Rik	chr10:43465963-43485642	OtA1982	OtA1690	NOTEST	0	0	0	0	1	1	no
XLOC_001577	XLOC_001577	Rtn4ip1	chr10:43621612-43667668	OtA1982	OtA1690	OK	4.46382	3.82739	-0.221919	0.231002	0.817313	0.99991	no
XLOC_001578	XLOC_001578	Speer5-ps1	chr10:43890252-43939391	OtA1982	OtA1690	NOTEST	0	0.165155	1.79769e+308	1.79769e+308	0.222504	1	no
XLOC_001579	XLOC_001579	Atg5	chr10:43988163-44084097	OtA1982	OtA1690	OK	27.4295	28.8824	0.0744662	-0.10841	0.91367	0.99991	no
XLOC_001580	XLOC_001580	Mir1929	chr10:43988163-44084097	OtA1982	OtA1690	NOTEST	0	0	0	0	1	1	no
XLOC_001581	XLOC_001581	Prep	chr10:44787019-44879567	OtA1982	OtA1690	OK	13.5749	15.7444	0.213895	-0.311492	0.755426	0.99991	no
XLOC_001582	XLOC_001582	Popdc3	chr10:45009110-45038256	OtA1982	OtA1690	NOTEST	0	0	0	0	1	1	no
XLOC_001583	XLOC_001583	Bves	chr10:45055567-45089514	OtA1982	OtA1690	NOTEST	0	0	0	0	1	1	no
XLOC_001584	XLOC_001584	Hace1	chr10:45297634-45432151	OtA1982	OtA1690	NOTEST	0.729121	0.702002	-0.0546829	0.0463555	0.963027	1	no
XLOC_001585	XLOC_001585	D030045P18Rik	chr10:45527509-45571824	OtA1982	OtA1690	NOTEST	0	0	0	0	1	1	no
XLOC_001586	XLOC_001586	Ascc3	chr10:50312474-50571008	OtA1982	OtA1690	OK	2.15329	1.55427	-0.470303	0.425166	0.670715	0.99991	no
XLOC_001587	XLOC_001587	Sim1	chr10:50615456-50708958	OtA1982	OtA1690	NOTEST	0	0	0	0	1	1	no
XLOC_001588	XLOC_001588	Gp49a	chr10:51200484-51206025	OtA1982	OtA1690	NOTEST	0	0	0	0	1	1	no
XLOC_001589	XLOC_001589	Lilrb4	chr10:51210780-51216417	OtA1982	OtA1690	NOTEST	0	0	0	0	1	1	no
XLOC_001590	XLOC_001590	Rfx6	chr10:51397565-51450235	OtA1982	OtA1690	NOTEST	0	0	0	0	1	1	no
XLOC_001591	XLOC_001591	Vgll2	chr10:51742491-51748277	OtA1982	OtA1690	NOTEST	0	0	0	0	1	1	no
XLOC_001592	XLOC_001592	Dcbld1	chr10:51953424-52041305	OtA1982	OtA1690	OK	1.0063	1.36197	0.436637	-0.341865	0.732453	0.99991	no
XLOC_001593	XLOC_001593	Nepn	chr10:52111413-52124410	OtA1982	OtA1690	NOTEST	0	0	0	0	1	1	no
XLOC_001594	XLOC_001594	Nus1	chr10:52137352-52159998	OtA1982	OtA1690	OK	4.64142	5.92645	0.352601	-0.461634	0.644344	0.99991	no
XLOC_001595	XLOC_001595	Slc35f1	chr10:52410306-52831428	OtA1982	OtA1690	NOTEST	0	0	0	0	1	1	no
XLOC_001596	XLOC_001596	Gm19395	chr10:52997886-53099657	OtA1982	OtA1690	NOTEST	0	0	0	0	1	1	no
XLOC_001597	XLOC_001597	Pln	chr10:52997886-53099657	OtA1982	OtA1690	NOTEST	0.0486103	0	-1.79769e+308	-1.79769e+308	0.298571	1	no
XLOC_001598	XLOC_001598	Asf1a	chr10:53256316-53350245	OtA1982	OtA1690	OK	1.42605	2.16363	0.601435	-0.460973	0.644818	0.99991	no
XLOC_001599	XLOC_001599	Gm16998	chr10:53795727-53800887	OtA1982	OtA1690	NOTEST	0	0	0	0	1	1	no
XLOC_001600	XLOC_001600	Msl3l2	chr10:55734099-55948585	OtA1982	OtA1690	NOTEST	0	0.260093	1.79769e+308	1.79769e+308	0.274532	1	no
XLOC_001601	XLOC_001601	Gja1	chr10:56097105-56110225	OtA1982	OtA1690	OK	85.7983	209.705	1.28934	-1.73519	0.0827068	0.912858	no
XLOC_001602	XLOC_001602	Hsf2	chr10:57206190-57232968	OtA1982	OtA1690	OK	2.11373	3.17154	0.585387	-0.446726	0.655073	0.99991	no
XLOC_001603	XLOC_001603	Pkib	chr10:57351786-57460918	OtA1982	OtA1690	NOTEST	0	0.0249084	1.79769e+308	1.79769e+308	0.265985	1	no
XLOC_001604	XLOC_001604	Fabp7	chr10:57504728-57508256	OtA1982	OtA1690	NOTEST	0.75019	0.909671	0.278088	-0.165757	0.868348	1	no
XLOC_001605	XLOC_001605	Smpdl3a	chr10:57514349-57531636	OtA1982	OtA1690	NOTEST	0.460882	0.793769	0.784322	-0.543125	0.587044	1	no
XLOC_001606	XLOC_001606	Gcc2	chr10:57718225-57768341	OtA1982	OtA1690	OK	4.87213	4.50211	-0.11395	0.13406	0.893355	0.99991	no
XLOC_001607	XLOC_001607	Lims1	chr10:57786213-57887439	OtA1982	OtA1690	OK	51.0139	46.4448	-0.135373	0.189085	0.850026	0.99991	no
XLOC_001608	XLOC_001608	Ranbp2	chr10:57909599-57957764	OtA1982	OtA1690	OK	5.86471	6.46009	0.139496	-0.0814923	0.93505	0.99991	no
XLOC_001609	XLOC_001609	Ccdc138	chr10:57960684-58038992	OtA1982	OtA1690	OK	3.48257	1.47924	-1.2353	0.820254	0.412071	0.99991	no
XLOC_001610	XLOC_001610	BB019430	chr10:58159492-58167025	OtA1982	OtA1690	NOTEST	0	0	0	0	1	1	no
XLOC_001611	XLOC_001611	Sh3rf3	chr10:58276106-58601664	OtA1982	OtA1690	NOTEST	0.505556	0.0450474	-3.48835	2.19399	0.0282358	1	no
XLOC_001612	XLOC_001612	Sowahc	chr10:58684669-58689181	OtA1982	OtA1690	NOTEST	0.266657	0.845876	1.66546	-1.33136	0.183071	1	no
XLOC_001613	XLOC_001613	P4ha1	chr10:58786043-58836052	OtA1982	OtA1690	OK	19.8046	21.5739	0.123451	-0.143271	0.886076	0.99991	no
XLOC_001614	XLOC_001614	Pla2g12b	chr10:58866432-58884724	OtA1982	OtA1690	NOTEST	0	0	0	0	1	1	no
XLOC_001615	XLOC_001615	Micu1	chr10:59165314-59326870	OtA1982	OtA1690	OK	50.0556	56.656	0.178698	-0.221832	0.824444	0.99991	no
XLOC_001616	XLOC_001616	Dnajb12	chr10:59342338-59360782	OtA1982	OtA1690	OK	2.8429	2.96146	0.0589461	-0.0419258	0.966558	0.99991	no
XLOC_001617	XLOC_001617	Ascc1	chr10:59450187-59562738	OtA1982	OtA1690	OK	33.9549	21.8004	-0.639263	0.579199	0.562455	0.99991	no
XLOC_001618	XLOC_001618	Spock2	chr10:59569004-59596661	OtA1982	OtA1690	NOTEST	0	0	0	0	1	1	no
XLOC_001619	XLOC_001619	Psap	chr10:59740375-59765348	OtA1982	OtA1690	OK	336.293	1271.69	1.91896	-1.68247	0.0924779	0.949778	no
XLOC_001620	XLOC_001620	4632428N05Rik	chr10:59765497-60159238	OtA1982	OtA1690	NOTEST	0.112521	0.108266	-0.0556046	0.0240732	0.980794	1	no
XLOC_001621	XLOC_001621	Gm17455	chr10:59765497-60159238	OtA1982	OtA1690	NOTEST	0	0	0	0	1	1	no
XLOC_001622	XLOC_001622	4930565A17	chr10:60494050-60500828	OtA1982	OtA1690	NOTEST	0	0	0	0	1	1	no
XLOC_001623	XLOC_001623	Pcbd1	chr10:60552090-60557077	OtA1982	OtA1690	NOTEST	0.172659	0.418432	1.27707	-0.582638	0.560137	1	no
XLOC_001624	XLOC_001624	Sgpl1	chr10:60561387-60610413	OtA1982	OtA1690	OK	4.01244	5.33941	0.412199	-0.201975	0.839937	0.99991	no
XLOC_001625	XLOC_001625	Tbata	chr10:60634711-60651589	OtA1982	OtA1690	NOTEST	0	0	0	0	1	1	no
XLOC_001626	XLOC_001626	Prf1	chr10:60760583-60767011	OtA1982	OtA1690	NOTEST	0	0	0	0	1	1	no
XLOC_001627	XLOC_001627	Nodal	chr10:60880719-60888085	OtA1982	OtA1690	NOTEST	0	0	0	0	1	1	no
XLOC_001628	XLOC_001628	Lrrc20	chr10:60938580-61045519	OtA1982	OtA1690	OK	1.86891	1.23108	-0.602278	0.548798	0.583144	0.99991	no
XLOC_001629	XLOC_001629	Npffr1	chr10:61058231-61089133	OtA1982	OtA1690	NOTEST	0	0	0	0	1	1	no
XLOC_001630	XLOC_001630	Ppa1	chr10:61111368-61136913	OtA1982	OtA1690	OK	142.863	167.726	0.231479	-0.338811	0.734752	0.99991	no
XLOC_001631	XLOC_001631	Sar1a	chr10:61143068-61156045	OtA1982	OtA1690	OK	78.4226	60.3744	-0.377332	0.524321	0.600055	0.99991	no
XLOC_001632	XLOC_001632	Tysnd1	chr10:61158261-61165521	OtA1982	OtA1690	NOTEST	0.250882	0.483583	0.946751	-0.618216	0.536433	1	no
XLOC_001633	XLOC_001633	Aifm2	chr10:61178010-61246612	OtA1982	OtA1690	OK	7.42416	10.02	0.432589	-0.36087	0.718196	0.99991	no
XLOC_001634	XLOC_001634	Mir5108	chr10:61178010-61246612	OtA1982	OtA1690	NOTEST	0	0	0	0	1	1	no
XLOC_001635	XLOC_001635	Gm5424	chr10:61533762-61535319	OtA1982	OtA1690	OK	92.903	89.8613	-0.0480242	0.0655495	0.947737	0.99991	no
XLOC_001636	XLOC_001636	Neurog3	chr10:61595837-61597511	OtA1982	OtA1690	NOTEST	0	0	0	0	1	1	no
XLOC_001637	XLOC_001637	Tacr2	chr10:61715185-61728738	OtA1982	OtA1690	NOTEST	0	0	0	0	1	1	no
XLOC_001638	XLOC_001638	2210417K05Rik	chr10:61731602-61842656	OtA1982	OtA1690	OK	2.37462	1.08545	-1.1294	0.280862	0.778816	0.99991	no
XLOC_001639	XLOC_001639	Supv3l1	chr10:61891807-61914101	OtA1982	OtA1690	OK	1.9	0.0948013	-4.32494	0.535446	0.592341	0.99991	no
XLOC_001640	XLOC_001640	4930507D05Rik	chr10:61891807-61914101	OtA1982	OtA1690	NOTEST	0.216833	0	-1.79769e+308	-1.79769e+308	0.290012	1	no
XLOC_001641	XLOC_001641	Slc25a16	chr10:62383380-62409242	OtA1982	OtA1690	OK	2.02708	1.75533	-0.207656	0.206376	0.836497	0.99991	no
XLOC_001642	XLOC_001642	Dna2	chr10:62409776-62436936	OtA1982	OtA1690	NOTEST	0.453142	0.962286	1.0865	-0.9177	0.358776	1	no
XLOC_001643	XLOC_001643	Rufy2	chr10:62442970-62486597	OtA1982	OtA1690	OK	1.97402	2.73443	0.470102	-0.284545	0.775993	0.99991	no
XLOC_001644	XLOC_001644	Pbld2	chr10:62487259-62521560	OtA1982	OtA1690	NOTEST	0.208211	0.125428	-0.731193	0.401103	0.688344	1	no
XLOC_001645	XLOC_001645	Pbld1	chr10:62524364-62540284	OtA1982	OtA1690	NOTEST	0	0.0724137	1.79769e+308	1.79769e+308	0.188308	1	no
XLOC_001646	XLOC_001646	Atoh7	chr10:62562903-62563353	OtA1982	OtA1690	NOTEST	0	0	0	0	1	1	no
XLOC_001647	XLOC_001647	Herc4	chr10:62706544-62780629	OtA1982	OtA1690	OK	2.84704	3.0967	0.121272	-0.138765	0.889636	0.99991	no
XLOC_001648	XLOC_001648	Dnajc12	chr10:62845190-62871588	OtA1982	OtA1690	OK	2.50485	3.14053	0.326282	-0.276821	0.781918	0.99991	no
XLOC_001649	XLOC_001649	Ctnna3	chr10:62892845-64466415	OtA1982	OtA1690	NOTEST	0	0	0	0	1	1	no
XLOC_001650	XLOC_001650	Jmjd1c	chr10:66590005-66719239	OtA1982	OtA1690	OK	2.60936	2.41119	-0.113946	0.112193	0.91067	0.99991	no
XLOC_001651	XLOC_001651	Egr2	chr10:67000616-67004936	OtA1982	OtA1690	OK	20.6935	0.455484	-5.50563	5.09517	3.48428e-07	0.000151942	yes
XLOC_001652	XLOC_001652	Rtkn2	chr10:67442345-67506612	OtA1982	OtA1690	OK	4.25957	3.94769	-0.109698	0.132209	0.894819	0.99991	no
XLOC_001653	XLOC_001653	Tmem26	chr10:68186493-68245402	OtA1982	OtA1690	NOTEST	0	0	0	0	1	1	no
XLOC_001654	XLOC_001654	Rhobtb1	chr10:68671299-68754532	OtA1982	OtA1690	NOTEST	0.229183	0.122564	-0.902972	0.553359	0.580018	1	no
XLOC_001655	XLOC_001655	Ank3	chr10:68996369-69490184	OtA1982	OtA1690	OK	1.20129	2.2764	0.922173	-0.742555	0.457751	0.99991	no
XLOC_001656	XLOC_001656	Ccdc6	chr10:69559581-69656138	OtA1982	OtA1690	OK	11.2052	10.0995	-0.149877	0.198633	0.84255	0.99991	no
XLOC_001657	XLOC_001657	2310015B20Rik	chr10:69667414-69682459	OtA1982	OtA1690	NOTEST	0	0	0	0	1	1	no
XLOC_001658	XLOC_001658	Slc16a9	chr10:69708023-69748699	OtA1982	OtA1690	NOTEST	0.0310932	0	-1.79769e+308	-1.79769e+308	0.200254	1	no
XLOC_001659	XLOC_001659	Fam13c	chr10:69903415-70062039	OtA1982	OtA1690	OK	6.19632	0.474568	-3.70672	3.18603	0.0014424	0.133263	no
XLOC_001660	XLOC_001660	Ipmk	chr10:70810540-70848823	OtA1982	OtA1690	OK	1.53064	1.32464	-0.208529	0.209193	0.834298	0.99991	no
XLOC_001661	XLOC_001661	Zwint	chr10:72117593-72137617	OtA1982	OtA1690	OK	130.136	269.01	1.04765	-1.27088	0.20377	0.99991	no
XLOC_001662	XLOC_001662	Pcdh15	chr10:73284614-74112477	OtA1982	OtA1690	NOTEST	0	0	0	0	1	1	no
XLOC_001663	XLOC_001663	Gnaz	chr10:74420221-74495331	OtA1982	OtA1690	NOTEST	0	0	0	0	1	1	no
XLOC_001664	XLOC_001664	Rab36	chr10:74499833-74516971	OtA1982	OtA1690	OK	3.28738	1.0628	-1.62907	1.34588	0.17834	0.99991	no
XLOC_001665	XLOC_001665	Bcr	chr10:74523640-74647668	OtA1982	OtA1690	NOTEST	1.15048	0.735662	-0.645116	0.423354	0.672037	1	no
XLOC_001666	XLOC_001666	Specc1l	chr10:74674817-74775287	OtA1982	OtA1690	OK	2.7231	2.93484	0.108029	-0.117821	0.90621	0.99991	no
XLOC_001667	XLOC_001667	Adora2a	chr10:74779687-74797533	OtA1982	OtA1690	NOTEST	0.0448328	0	-1.79769e+308	-1.79769e+308	0.200254	1	no
XLOC_001668	XLOC_001668	Gm5779	chr10:74814799-74815706	OtA1982	OtA1690	NOTEST	0.14879	0.180089	0.275427	-0.116313	0.907404	1	no
XLOC_001669	XLOC_001669	Upb1	chr10:74869778-74902940	OtA1982	OtA1690	NOTEST	0.0849017	0	-1.79769e+308	-1.79769e+308	0.200254	1	no
XLOC_001670	XLOC_001670	4933407G14Rik	chr10:74912254-74925849	OtA1982	OtA1690	NOTEST	0	0	0	0	1	1	no
XLOC_001671	XLOC_001671	Snrpd3	chr10:74980741-74998218	OtA1982	OtA1690	OK	707.146	1756.56	1.31267	-1.33389	0.18224	0.99991	no
XLOC_001672	XLOC_001672	Ggt1	chr10:75036337-75048927	OtA1982	OtA1690	NOTEST	0	0	0	0	1	1	no
XLOC_001673	XLOC_001673	Ggt5	chr10:75052125-75079713	OtA1982	OtA1690	NOTEST	0.159322	0.0319537	-2.3179	1.17473	0.240102	1	no
XLOC_001674	XLOC_001674	Derl3	chr10:75356142-75358686	OtA1982	OtA1690	NOTEST	0	0	0	0	1	1	no
XLOC_001675	XLOC_001675	Chchd10	chr10:75398317-75400479	OtA1982	OtA1690	NOTEST	0	0	0	0	1	1	no
XLOC_001676	XLOC_001676	Vpreb3	chr10:75411056-75412391	OtA1982	OtA1690	NOTEST	0.263179	0	-1.79769e+308	-1.79769e+308	0.200254	1	no
XLOC_001677	XLOC_001677	Gm5134	chr10:75417258-75472334	OtA1982	OtA1690	NOTEST	0	0	0	0	1	1	no
XLOC_001678	XLOC_001678	Zfp280b	chr10:75495356-75505714	OtA1982	OtA1690	OK	1.29699	1.3183	0.0235101	-0.02384	0.98098	0.99991	no
XLOC_001679	XLOC_001679	Slc5a4a	chr10:75610195-75652010	OtA1982	OtA1690	NOTEST	0	0.0680172	1.79769e+308	1.79769e+308	0.188308	1	no
XLOC_001680	XLOC_001680	S100b	chr10:75716580-75724064	OtA1982	OtA1690	OK	0.573762	3.20012	2.4796	-1.93734	0.0527035	0.80963	no
XLOC_001681	XLOC_001681	1700094J05Rik	chr10:75813998-75905657	OtA1982	OtA1690	NOTEST	0	0	0	0	1	1	no
XLOC_001682	XLOC_001682	2610028H24Rik	chr10:75911825-75978602	OtA1982	OtA1690	NOTEST	0	0	0	0	1	1	no
XLOC_001683	XLOC_001683	Mcm3ap	chr10:75911825-75978602	OtA1982	OtA1690	OK	1.523	1.46355	-0.0574491	0.0536851	0.957186	0.99991	no
XLOC_001684	XLOC_001684	Lss	chr10:75994371-76024971	OtA1982	OtA1690	OK	27.1385	39.789	0.552027	-0.813914	0.415694	0.99991	no
XLOC_001685	XLOC_001685	1700027D21Rik	chr10:76025016-76032945	OtA1982	OtA1690	NOTEST	0	0	0	0	1	1	no
XLOC_001686	XLOC_001686	Ftcd	chr10:76038392-76053083	OtA1982	OtA1690	NOTEST	0	0	0	0	1	1	no
XLOC_001687	XLOC_001687	Col6a1	chr10:76171499-76188789	OtA1982	OtA1690	OK	8.86236	3.2329	-1.45486	0.814028	0.415629	0.99991	no
XLOC_001688	XLOC_001688	Gm10787	chr10:76474739-76484959	OtA1982	OtA1690	NOTEST	0	0	0	0	1	1	no
XLOC_001689	XLOC_001689	Slc19a1	chr10:76495483-76513311	OtA1982	OtA1690	OK	21.3311	16.1316	-0.403064	0.488772	0.625003	0.99991	no
XLOC_001690	XLOC_001690	Pofut2	chr10:76722044-76732331	OtA1982	OtA1690	OK	38.729	33.793	-0.196687	0.286222	0.774708	0.99991	no
XLOC_001691	XLOC_001691	Gm17769	chr10:76881120-76883684	OtA1982	OtA1690	NOTEST	0.17705	0	-1.79769e+308	-1.79769e+308	0.116534	1	no
XLOC_001692	XLOC_001692	Itgb2	chr10:76993092-77028419	OtA1982	OtA1690	OK	1.82108	0.68331	-1.41418	1.02154	0.307	0.99991	no
XLOC_001693	XLOC_001693	Pttg1ip	chr10:77044477-77061479	OtA1982	OtA1690	OK	113.237	141.845	0.324972	-0.440126	0.659846	0.99991	no
XLOC_001694	XLOC_001694	Sumo3	chr10:77068957-77081076	OtA1982	OtA1690	OK	90.4942	111.875	0.305997	-0.374004	0.708401	0.99991	no
XLOC_001695	XLOC_001695	Ube2g2	chr10:77085065-77108741	OtA1982	OtA1690	OK	24.9757	18.1903	-0.457356	0.516298	0.605646	0.99991	no
XLOC_001696	XLOC_001696	Mir1930	chr10:77085065-77108741	OtA1982	OtA1690	NOTEST	0	0	0	0	1	1	no
XLOC_001697	XLOC_001697	Gm10272	chr10:77169331-77169731	OtA1982	OtA1690	NOTEST	0	0	0	0	1	1	no
XLOC_001698	XLOC_001698	Gm10024	chr10:77174201-77174754	OtA1982	OtA1690	NOTEST	0	0	0	0	1	1	no
XLOC_001699	XLOC_001699	Gm10142	chr10:77178551-77178914	OtA1982	OtA1690	NOTEST	0	0	0	0	1	1	no
XLOC_001700	XLOC_001700	Krtap12-1	chr10:77183330-77184001	OtA1982	OtA1690	NOTEST	0	0	0	0	1	1	no
XLOC_001701	XLOC_001701	Gm10100	chr10:77189230-77189593	OtA1982	OtA1690	NOTEST	0	0	0	0	1	1	no
XLOC_001702	XLOC_001702	Gm2696	chr10:77277426-77278149	OtA1982	OtA1690	NOTEST	0	0	0	0	1	1	no
XLOC_001703	XLOC_001703	Krtap10-10	chr10:77298691-77299996	OtA1982	OtA1690	NOTEST	0	0	0	0	1	1	no
XLOC_001704	XLOC_001704	Gm10318	chr10:77315603-77316533	OtA1982	OtA1690	NOTEST	0	0	0	0	1	1	no
XLOC_001705	XLOC_001705	Gm3285	chr10:77324719-77325383	OtA1982	OtA1690	NOTEST	0	0	0	0	1	1	no
XLOC_001706	XLOC_001706	1700009J07Rik	chr10:77356164-77358856	OtA1982	OtA1690	NOTEST	0	0	0	0	1	1	no
XLOC_001707	XLOC_001707	1810043G02Rik	chr10:77441394-77448183	OtA1982	OtA1690	OK	4.13214	6.16502	0.577217	-0.60919	0.542399	0.99991	no
XLOC_001708	XLOC_001708	Dnmt3l	chr10:77492775-77526360	OtA1982	OtA1690	NOTEST	0	0	0	0	1	1	no
XLOC_001709	XLOC_001709	Icosl	chr10:77532112-77542270	OtA1982	OtA1690	NOTEST	0	0	0	0	1	1	no
XLOC_001710	XLOC_001710	Cstb	chr10:77888414-77890367	OtA1982	OtA1690	OK	857.963	1234.69	0.525165	-0.710069	0.477661	0.99991	no
XLOC_001711	XLOC_001711	Ilvbl	chr10:78037239-78054709	OtA1982	OtA1690	OK	18.687	7.16458	-1.38308	1.57809	0.114545	0.99991	no
XLOC_001712	XLOC_001712	Slc1a6	chr10:78243240-78277570	OtA1982	OtA1690	OK	1.33018	0.400718	-1.73096	1.27496	0.202325	0.99991	no
XLOC_001713	XLOC_001713	Olfr1355	chr10:78338293-78342851	OtA1982	OtA1690	NOTEST	0	0	0	0	1	1	no
XLOC_001714	XLOC_001714	Olfr1354	chr10:78379586-78380681	OtA1982	OtA1690	NOTEST	0	0	0	0	1	1	no
XLOC_001715	XLOC_001715	Olfr8	chr10:78417951-78418884	OtA1982	OtA1690	NOTEST	0	0	0	0	1	1	no
XLOC_001716	XLOC_001716	Olfr1353	chr10:78426053-78433357	OtA1982	OtA1690	NOTEST	0	0.11885	1.79769e+308	1.79769e+308	0.188308	1	no
XLOC_001717	XLOC_001717	Olfr1352	chr10:78443794-78447466	OtA1982	OtA1690	NOTEST	0	0	0	0	1	1	no
XLOC_001718	XLOC_001718	Olfr1351	chr10:78480068-78481028	OtA1982	OtA1690	NOTEST	0	0	0	0	1	1	no
XLOC_001719	XLOC_001719	Olfr57	chr10:78497467-78498547	OtA1982	OtA1690	NOTEST	0	0	0	0	1	1	no
XLOC_001720	XLOC_001720	Vmn2r80	chr10:78611560-78657678	OtA1982	OtA1690	NOTEST	0	0	0	0	1	1	no
XLOC_001721	XLOC_001721	Vmn2r81	chr10:78710521-78757280	OtA1982	OtA1690	NOTEST	0	0	0	0	1	1	no
XLOC_001722	XLOC_001722	Vmn2r82	chr10:78819335-78859511	OtA1982	OtA1690	NOTEST	0	0	0	0	1	1	no
XLOC_001723	XLOC_001723	Vmn2r83	chr10:78931702-78954899	OtA1982	OtA1690	NOTEST	0	0	0	0	1	1	no
XLOC_001724	XLOC_001724	Madcam1	chr10:79127318-79131281	OtA1982	OtA1690	NOTEST	0	0	0	0	1	1	no
XLOC_001725	XLOC_001725	Gm16517	chr10:79132154-79138871	OtA1982	OtA1690	OK	0.815936	1.97212	1.27322	-0.907711	0.364031	0.99991	no
XLOC_001726	XLOC_001726	Cdc34	chr10:79144939-79151143	OtA1982	OtA1690	OK	3.74754	3.45112	-0.118882	0.0847664	0.932447	0.99991	no
XLOC_001727	XLOC_001727	Gzmm	chr10:79151764-79158005	OtA1982	OtA1690	NOTEST	0	0	0	0	1	1	no
XLOC_001728	XLOC_001728	Bsg	chr10:79167102-79174724	OtA1982	OtA1690	OK	157.124	135.067	-0.218229	0.31732	0.751001	0.99991	no
XLOC_001729	XLOC_001729	Hcn2	chr10:79179378-79198853	OtA1982	OtA1690	NOTEST	0	0	0	0	1	1	no
XLOC_001730	XLOC_001730	Fgf22	chr10:79217863-79219706	OtA1982	OtA1690	NOTEST	0	0	0	0	1	1	no
XLOC_001731	XLOC_001731	Fstl3	chr10:79240015-79251730	OtA1982	OtA1690	OK	14.0818	11.094	-0.344056	0.320884	0.748298	0.99991	no
XLOC_001732	XLOC_001732	Palm	chr10:79256316-79283641	OtA1982	OtA1690	NOTEST	0.721974	0.380431	-0.924313	0.60426	0.545671	1	no
XLOC_001733	XLOC_001733	9130017N09Rik	chr10:79283765-79293197	OtA1982	OtA1690	NOTEST	0	0	0	0	1	1	no
XLOC_001734	XLOC_001734	Ptbp1	chr10:79314121-79337379	OtA1982	OtA1690	OK	65.3746	61.1358	-0.0967132	0.123981	0.901331	0.99991	no
XLOC_001735	XLOC_001735	Prtn3	chr10:79342411-79345917	OtA1982	OtA1690	NOTEST	0.136532	0	-1.79769e+308	-1.79769e+308	0.200254	1	no
XLOC_001736	XLOC_001736	Elane	chr10:79349056-79350961	OtA1982	OtA1690	NOTEST	0	0	0	0	1	1	no
XLOC_001737	XLOC_001737	Cfd	chr10:79353597-79355401	OtA1982	OtA1690	NOTEST	0	0	0	0	1	1	no
XLOC_001738	XLOC_001738	Kiss1r	chr10:79379715-79385017	OtA1982	OtA1690	NOTEST	0.0706204	0	-1.79769e+308	-1.79769e+308	0.15616	1	no
XLOC_001739	XLOC_001739	Arid3a	chr10:79389816-79417757	OtA1982	OtA1690	NOTEST	0.366985	0.318851	-0.202839	0.159009	0.873662	1	no
XLOC_001740	XLOC_001740	Wdr18	chr10:79422896-79431991	OtA1982	OtA1690	OK	19.9407	12.5765	-0.664984	0.887039	0.375058	0.99991	no
XLOC_001741	XLOC_001741	Grin3b	chr10:79433468-79447075	OtA1982	OtA1690	NOTEST	0	0.0409545	1.79769e+308	1.79769e+308	0.266442	1	no
XLOC_001742	XLOC_001742	Cnn2	chr10:79451344-79458145	OtA1982	OtA1690	OK	419.184	513.172	0.291859	-0.331803	0.740038	0.99991	no
XLOC_001743	XLOC_001743	Abca7	chr10:79460359-79478317	OtA1982	OtA1690	NOTEST	0.0817075	0.117931	0.529405	-0.336861	0.736222	1	no
XLOC_001744	XLOC_001744	Hmha1	chr10:79479416-79494216	OtA1982	OtA1690	NOTEST	0	0.038374	1.79769e+308	1.79769e+308	0.258309	1	no
XLOC_001745	XLOC_001745	Gpx4	chr10:79516254-79519184	OtA1982	OtA1690	OK	19.9429	31.0762	0.639939	-0.796822	0.425555	0.99991	no
XLOC_001746	XLOC_001746	Stk11	chr10:79579280-79602112	OtA1982	OtA1690	OK	7.17714	5.72212	-0.32686	0.293256	0.769326	0.99991	no
XLOC_001747	XLOC_001747	Atp5d	chr10:79605059-79608563	OtA1982	OtA1690	OK	57.6916	49.268	-0.22771	0.319847	0.749085	0.99991	no
XLOC_001748	XLOC_001748	Midn	chr10:79611034-79621112	OtA1982	OtA1690	NOTEST	0.804762	0.466347	-0.787159	0.64153	0.521178	1	no
XLOC_001749	XLOC_001749	Cirbp	chr10:79630585-79634398	OtA1982	OtA1690	OK	18.2834	9.23895	-0.984734	1.16476	0.244115	0.99991	no
XLOC_001750	XLOC_001750	1600002K03Rik	chr10:79635688-79637864	OtA1982	OtA1690	OK	11.7127	13.9497	0.252165	-0.2518	0.801195	0.99991	no
XLOC_001751	XLOC_001751	Efna2	chr10:79642226-79652755	OtA1982	OtA1690	NOTEST	0.108431	0	-1.79769e+308	-1.79769e+308	0.15616	1	no
XLOC_001752	XLOC_001752	Mum1	chr10:79689342-79707889	OtA1982	OtA1690	OK	3.77566	2.68356	-0.492582	0.56296	0.573462	0.99991	no
XLOC_001753	XLOC_001753	Ndufs7	chr10:79712196-79719537	OtA1982	OtA1690	OK	202.506	208.003	0.038641	-0.0571604	0.954417	0.99991	no
XLOC_001754	XLOC_001754	Dazap1	chr10:79724298-79751158	OtA1982	OtA1690	OK	2.26205	1.91415	-0.240923	0.185795	0.852605	0.99991	no
XLOC_001755	XLOC_001755	Rps15	chr10:79755175-79756861	OtA1982	OtA1690	OK	695.691	1438.7	1.04825	-1.33271	0.182626	0.99991	no
XLOC_001756	XLOC_001756	Apc2	chr10:79764564-79783293	OtA1982	OtA1690	NOTEST	0.0117718	0	-1.79769e+308	-1.79769e+308	0.413726	1	no
XLOC_001757	XLOC_001757	Reep6	chr10:79792889-79799186	OtA1982	OtA1690	NOTEST	0.0603575	0	-1.79769e+308	-1.79769e+308	0.299237	1	no
XLOC_001758	XLOC_001758	Plk5	chr10:79819203-79828234	OtA1982	OtA1690	NOTEST	0	0	0	0	1	1	no
XLOC_001759	XLOC_001759	Onecut3	chr10:79957650-79980005	OtA1982	OtA1690	NOTEST	0	0	0	0	1	1	no
XLOC_001760	XLOC_001760	Adat3,Scamp4	chr10:80065624-80078528	OtA1982	OtA1690	OK	82.3416	125.507	0.60807	-0.839624	0.401119	0.99991	no
XLOC_001761	XLOC_001761	Csnk1g2	chr10:80085524-80103516	OtA1982	OtA1690	NOTEST	0.813378	0.765539	-0.0874496	0.0583841	0.953443	1	no
XLOC_001762	XLOC_001762	Izumo4	chr10:80165437-80168127	OtA1982	OtA1690	NOTEST	0.569979	0.689669	0.274996	-0.163914	0.869799	1	no
XLOC_001763	XLOC_001763	Dot1l	chr10:80217950-80258180	OtA1982	OtA1690	OK	2.47014	3.36663	0.446708	-0.331797	0.740042	0.99991	no
XLOC_001764	XLOC_001764	Sf3a2	chr10:80261479-80267667	OtA1982	OtA1690	NOTEST	0.142171	0.0857217	-0.729893	0.336623	0.736401	1	no
XLOC_001765	XLOC_001765	Amh	chr10:80267992-80270393	OtA1982	OtA1690	NOTEST	0	0	0	0	1	1	no
XLOC_001766	XLOC_001766	Oaz1	chr10:80289400-80292035	OtA1982	OtA1690	OK	176.95	354.917	1.00415	-1.43092	0.152453	0.99991	no
XLOC_001767	XLOC_001767	Mir1982	chr10:80289400-80292035	OtA1982	OtA1690	NOTEST	0	0	0	0	1	1	no
XLOC_001768	XLOC_001768	3110056O03Rik	chr10:80318019-80331453	OtA1982	OtA1690	NOTEST	0.352749	0.519123	0.557436	-0.386348	0.699239	1	no
XLOC_001769	XLOC_001769	Tmprss9	chr10:80342560-80363714	OtA1982	OtA1690	NOTEST	0	0	0	0	1	1	no
XLOC_001770	XLOC_001770	Gadd45b	chr10:80392835-80394949	OtA1982	OtA1690	OK	2.95289	4.39744	0.57454	-0.528119	0.597417	0.99991	no
XLOC_001771	XLOC_001771	Thop1	chr10:80532827-80545105	OtA1982	OtA1690	NOTEST	0.131616	0.105674	-0.316714	0.168588	0.866121	1	no
XLOC_001772	XLOC_001772	Map2k2	chr10:80568691-80587442	OtA1982	OtA1690	OK	2.84812	3.38014	0.247074	-0.204222	0.83818	0.99991	no
XLOC_001773	XLOC_001773	Zbtb7a	chr10:80599015-80614402	OtA1982	OtA1690	NOTEST	0.626281	0.46177	-0.439635	0.378703	0.704909	1	no
XLOC_001774	XLOC_001774	Eef2	chr10:80639375-80645254	OtA1982	OtA1690	OK	572.736	854.819	0.577748	-0.53482	0.592774	0.99991	no
XLOC_001775	XLOC_001775	Snord37	chr10:80639375-80645254	OtA1982	OtA1690	NOTEST	0	0	0	0	1	1	no
XLOC_001776	XLOC_001776	Dapk3	chr10:80645751-80655942	OtA1982	OtA1690	NOTEST	0.754208	0.0855993	-3.13929	1.24177	0.214321	1	no
XLOC_001777	XLOC_001777	2310050B05Rik	chr10:80657435-80693524	OtA1982	OtA1690	NOTEST	0	0	0	0	1	1	no
XLOC_001778	XLOC_001778	Zfr2	chr10:80695907-80714868	OtA1982	OtA1690	NOTEST	0	0	0	0	1	1	no
XLOC_001779	XLOC_001779	Matk	chr10:80720289-80725726	OtA1982	OtA1690	NOTEST	0	0	0	0	1	1	no
XLOC_001780	XLOC_001780	Apba3,Mir3057	chr10:80730916-80754012	OtA1982	OtA1690	NOTEST	0.603895	0.330762	-0.868502	0.56674	0.570891	1	no
XLOC_001781	XLOC_001781	Pip5k1c	chr10:80755716-80782719	OtA1982	OtA1690	OK	1.12352	1.85503	0.723417	-0.713309	0.475655	0.99991	no
XLOC_001782	XLOC_001782	2510012J08Rik	chr10:80783847-80788996	OtA1982	OtA1690	NOTEST	0.207254	0.199661	-0.0538447	0.032894	0.973759	1	no
XLOC_001783	XLOC_001783	Tbxa2r	chr10:80791475-80797917	OtA1982	OtA1690	NOTEST	0	0	0	0	1	1	no
XLOC_001784	XLOC_001784	F630110N24Rik	chr10:80820314-80828565	OtA1982	OtA1690	NOTEST	0	0	0	0	1	1	no
XLOC_001785	XLOC_001785	Dohh	chr10:80847172-80851097	OtA1982	OtA1690	OK	3.53996	2.64426	-0.420868	0.386503	0.699124	0.99991	no
XLOC_001786	XLOC_001786	2210404O07Rik	chr10:80855808-80857824	OtA1982	OtA1690	NOTEST	0	0	0	0	1	1	no
XLOC_001787	XLOC_001787	Aes	chr10:81022304-81029109	OtA1982	OtA1690	OK	10.2079	3.32018	-1.62035	1.54304	0.122821	0.99991	no
XLOC_001788	XLOC_001788	Tle2	chr10:81038031-81063645	OtA1982	OtA1690	NOTEST	0.290501	0.0999512	-1.53925	0.289255	0.772386	1	no
XLOC_001789	XLOC_001789	BC025920	chr10:81069052-81072581	OtA1982	OtA1690	NOTEST	0.577419	0.115925	-2.31642	1.29923	0.193864	1	no
XLOC_001790	XLOC_001790	Ankrd24	chr10:81091284-81110357	OtA1982	OtA1690	NOTEST	0.0604752	0.0727861	0.267318	-0.13539	0.892304	1	no
XLOC_001791	XLOC_001791	Gm10778	chr10:81111813-81130106	OtA1982	OtA1690	NOTEST	0	0.027792	1.79769e+308	1.79769e+308	0.188308	1	no
XLOC_001792	XLOC_001792	Zfp433	chr10:81167515-81477308	OtA1982	OtA1690	OK	3.30643	2.20752	-0.582849	0.47116	0.637527	0.99991	no
XLOC_001793	XLOC_001793	Gm10778	chr10:81167515-81477308	OtA1982	OtA1690	NOTEST	0	0	0	0	1	1	no
XLOC_001794	XLOC_001794	Zfp873	chr10:81510871-81526970	OtA1982	OtA1690	OK	4.39854	2.46254	-0.836878	0.715287	0.474432	0.99991	no
XLOC_001795	XLOC_001795	-	chr10:81570927-81573947	OtA1982	OtA1690	NOTEST	0.917538	0.939367	0.0339202	-0.0276325	0.977955	1	no
XLOC_001796	XLOC_001796	AU041133	chr10:81590757-81615810	OtA1982	OtA1690	OK	1.76246	1.24245	-0.504401	0.458065	0.646905	0.99991	no
XLOC_001797	XLOC_001797	-	chr10:81817018-81842429	OtA1982	OtA1690	NOTEST	0.909336	0.97729	0.103972	-0.0912644	0.927283	1	no
XLOC_001798	XLOC_001798	Tdg	chr10:82092582-82153639	OtA1982	OtA1690	NOTEST	0.972398	0.753785	-0.367394	0.092403	0.926378	1	no
XLOC_001799	XLOC_001799	Hcfc2	chr10:82161751-82204368	OtA1982	OtA1690	OK	7.80606	5.76028	-0.438455	0.415983	0.677423	0.99991	no
XLOC_001800	XLOC_001800	1700028I16Rik	chr10:82274867-82286987	OtA1982	OtA1690	NOTEST	0.122729	0	-1.79769e+308	-1.79769e+308	0.200254	1	no
XLOC_001801	XLOC_001801	Txnrd1	chr10:82296695-82360469	OtA1982	OtA1690	OK	17.7219	21.0583	0.248855	-0.341837	0.732474	0.99991	no
XLOC_001802	XLOC_001802	Eid3	chr10:82296695-82360469	OtA1982	OtA1690	NOTEST	0.0950521	0.344177	1.85636	-0.143552	0.885854	1	no
XLOC_001803	XLOC_001803	Chst11	chr10:82448241-82658636	OtA1982	OtA1690	NOTEST	0.707311	0.709059	0.00356179	-0.00327044	0.997391	1	no
XLOC_001804	XLOC_001804	D10Wsu102e	chr10:82822965-82831580	OtA1982	OtA1690	OK	17.9496	15.0626	-0.252979	0.365758	0.714546	0.99991	no
XLOC_001805	XLOC_001805	A230046K03Rik	chr10:83006685-83059218	OtA1982	OtA1690	OK	9.94586	12.9019	0.375413	-0.512131	0.60856	0.99991	no
XLOC_001806	XLOC_001806	1500009L16Rik	chr10:83185609-83225507	OtA1982	OtA1690	NOTEST	0.106108	0	-1.79769e+308	-1.79769e+308	0.301665	1	no
XLOC_001807	XLOC_001807	Tcp11l2	chr10:84039635-84077100	OtA1982	OtA1690	OK	24.0367	18.3698	-0.387906	0.48944	0.62453	0.99991	no
XLOC_001808	XLOC_001808	Polr3b	chr10:84085181-84189923	OtA1982	OtA1690	OK	2.88956	4.26417	0.561417	-0.689531	0.490489	0.99991	no
XLOC_001809	XLOC_001809	Rfx4	chr10:84218792-84369283	OtA1982	OtA1690	NOTEST	0	0	0	0	1	1	no
XLOC_001810	XLOC_001810	Ric8b	chr10:84380360-84479192	OtA1982	OtA1690	OK	2.22604	2.1281	-0.0649161	0.0443434	0.964631	0.99991	no
XLOC_001811	XLOC_001811	AI597468	chr10:84565371-84590772	OtA1982	OtA1690	OK	25.5513	18.8415	-0.439479	0.601729	0.547354	0.99991	no
XLOC_001812	XLOC_001812	Btbd11	chr10:84849558-85123037	OtA1982	OtA1690	OK	1.83287	5.79836	1.66154	-0.904072	0.365957	0.99991	no
XLOC_001813	XLOC_001813	Pwp1	chr10:85334575-85351848	OtA1982	OtA1690	OK	33.6468	36.1261	0.102568	-0.151255	0.879775	0.99991	no
XLOC_001814	XLOC_001814	Ascl4	chr10:85391235-85392392	OtA1982	OtA1690	NOTEST	0	0	0	0	1	1	no
XLOC_001815	XLOC_001815	Fbxo7	chr10:85484673-85511073	OtA1982	OtA1690	OK	7.79951	4.34286	-0.844738	0.834172	0.404184	0.99991	no
XLOC_001816	XLOC_001816	4930486F22Rik	chr10:85511490-85961641	OtA1982	OtA1690	NOTEST	0	0	0	0	1	1	no
XLOC_001817	XLOC_001817	Timp3	chr10:85511490-85961641	OtA1982	OtA1690	OK	466.664	224.131	-1.05804	1.07666	0.281632	0.99991	no
XLOC_001818	XLOC_001818	1810014B01Rik	chr10:86148271-86152699	OtA1982	OtA1690	OK	1.47598	1.24607	-0.24428	0.195019	0.845378	0.99991	no
XLOC_001819	XLOC_001819	BC030307	chr10:86168555-86239588	OtA1982	OtA1690	NOTEST	0.231598	0.553404	1.25671	-0.646164	0.518173	1	no
XLOC_001820	XLOC_001820	Nt5dc3	chr10:86241749-86301134	OtA1982	OtA1690	NOTEST	0.399677	0.786704	0.976989	-0.86441	0.387362	1	no
XLOC_001821	XLOC_001821	1700113H08Rik	chr10:86520790-86693344	OtA1982	OtA1690	NOTEST	0	0	0	0	1	1	no
XLOC_001822	XLOC_001822	Pah	chr10:86984539-87046882	OtA1982	OtA1690	NOTEST	0	0	0	0	1	1	no
XLOC_001823	XLOC_001823	Igf1	chr10:87321768-87399792	OtA1982	OtA1690	OK	6.74763	0	-1.79769e+308	-1.79769e+308	0.0798483	0.89952	no
XLOC_001824	XLOC_001824	Tyms-ps	chr10:87429415-87430762	OtA1982	OtA1690	OK	7.49857	8.94086	0.253797	-0.280064	0.779429	0.99991	no
XLOC_001825	XLOC_001825	Pmch	chr10:87553816-87609686	OtA1982	OtA1690	NOTEST	0	0	0	0	1	1	no
XLOC_001826	XLOC_001826	Nup37	chr10:87609736-87641140	OtA1982	OtA1690	OK	64.7225	57.9427	-0.15964	0.234558	0.814552	0.99991	no
XLOC_001827	XLOC_001827	Ccdc53	chr10:87663841-87708903	OtA1982	OtA1690	OK	80.657	59.0701	-0.449371	0.515811	0.605986	0.99991	no
XLOC_001828	XLOC_001828	Gnptab	chr10:87842156-87910074	OtA1982	OtA1690	OK	2.48539	1.88446	-0.399318	0.444691	0.656543	0.99991	no
XLOC_001829	XLOC_001829	Sycp3	chr10:87922331-87966715	OtA1982	OtA1690	NOTEST	0.113892	0	-1.79769e+308	-1.79769e+308	0.40509	1	no
XLOC_001830	XLOC_001830	Arl1	chr10:88194101-88206842	OtA1982	OtA1690	OK	48.4983	34.4635	-0.492865	0.718004	0.472755	0.99991	no
XLOC_001831	XLOC_001831	Slc5a8	chr10:88348736-88392260	OtA1982	OtA1690	NOTEST	0	0.024503	1.79769e+308	1.79769e+308	0.188308	1	no
XLOC_001832	XLOC_001832	Uhrf1bp1l	chr10:89207735-89282614	OtA1982	OtA1690	OK	2.37854	4.63541	0.962622	-1.00059	0.317023	0.99991	no
XLOC_001833	XLOC_001833	Anks1b	chr10:89336253-90435729	OtA1982	OtA1690	NOTEST	0	0	0	0	1	1	no
XLOC_001834	XLOC_001834	Ikbip	chr10:90452055-90565358	OtA1982	OtA1690	OK	16.2812	10.4932	-0.633756	0.575111	0.565216	0.99991	no
XLOC_001835	XLOC_001835	Cdk17	chr10:92623620-92704087	OtA1982	OtA1690	OK	4.64654	2.99727	-0.632508	0.736046	0.461703	0.99991	no
XLOC_001836	XLOC_001836	Mir1931	chr10:92623620-92704087	OtA1982	OtA1690	NOTEST	0	0	0	0	1	1	no
XLOC_001837	XLOC_001837	Elk3	chr10:92710160-92773904	OtA1982	OtA1690	OK	2.99322	11.2287	1.90742	-0.49582	0.620021	0.99991	no
XLOC_001838	XLOC_001838	Gm17745	chr10:92798976-92811624	OtA1982	OtA1690	NOTEST	0	0	0	0	1	1	no
XLOC_001839	XLOC_001839	Lta4h	chr10:92916122-92947641	OtA1982	OtA1690	OK	74.4153	78.8836	0.0841275	-0.116164	0.907523	0.99991	no
XLOC_001840	XLOC_001840	Hal	chr10:92951512-92979488	OtA1982	OtA1690	NOTEST	0	0	0	0	1	1	no
XLOC_001841	XLOC_001841	Ccdc38	chr10:93003376-93067990	OtA1982	OtA1690	NOTEST	0.031377	0.0757025	1.27064	-0.114079	0.909175	1	no
XLOC_001842	XLOC_001842	4933408J17Rik	chr10:93003376-93067990	OtA1982	OtA1690	NOTEST	0.140667	0	-1.79769e+308	-1.79769e+308	0.413526	1	no
XLOC_001843	XLOC_001843	Ntn4	chr10:93103793-93208717	OtA1982	OtA1690	NOTEST	0	0	0	0	1	1	no
XLOC_001844	XLOC_001844	Usp44	chr10:93294299-93320832	OtA1982	OtA1690	NOTEST	0	0.0458647	1.79769e+308	1.79769e+308	0.222504	1	no
XLOC_001845	XLOC_001845	Fgd6	chr10:93498745-93608084	OtA1982	OtA1690	NOTEST	0.372922	0.224239	-0.733835	0.605116	0.545102	1	no
XLOC_001846	XLOC_001846	Nr2c1	chr10:93610675-93659959	OtA1982	OtA1690	OK	3.08412	2.63663	-0.226166	0.238847	0.811225	0.99991	no
XLOC_001847	XLOC_001847	Ndufa12	chr10:93661753-93683693	OtA1982	OtA1690	OK	379.621	341.227	-0.153826	0.181916	0.855649	0.99991	no
XLOC_001848	XLOC_001848	Tmcc3	chr10:93977601-94053699	OtA1982	OtA1690	NOTEST	0.159212	0.861905	2.43658	-1.77889	0.0752574	1	no
XLOC_001849	XLOC_001849	Ccdc41	chr10:94151534-94253081	OtA1982	OtA1690	OK	1.98989	2.75743	0.470634	-0.446665	0.655117	0.99991	no
XLOC_001850	XLOC_001850	2310039L15Rik	chr10:94798909-94825850	OtA1982	OtA1690	NOTEST	0	0	0	0	1	1	no
XLOC_001851	XLOC_001851	5730420D15Rik	chr10:94880008-94891274	OtA1982	OtA1690	NOTEST	0	0	0	0	1	1	no
XLOC_001852	XLOC_001852	Ube2n	chr10:94977670-95008292	OtA1982	OtA1690	OK	24.2753	35.9664	0.567163	-0.780524	0.435083	0.99991	no
XLOC_001853	XLOC_001853	Eea1	chr10:95403296-95508152	OtA1982	OtA1690	OK	3.77688	4.04767	0.0998973	-0.127869	0.898253	0.99991	no
XLOC_001854	XLOC_001854	Btg1	chr10:96079634-96085445	OtA1982	OtA1690	OK	7.97785	6.51201	-0.292896	0.406333	0.684498	0.99991	no
XLOC_001855	XLOC_001855	4930556N09Rik	chr10:96498401-96523693	OtA1982	OtA1690	NOTEST	0	0	0	0	1	1	no
XLOC_001856	XLOC_001856	Mir3966	chr10:96886111-96886196	OtA1982	OtA1690	NOTEST	0	0	0	0	1	1	no
XLOC_001857	XLOC_001857	Dcn	chr10:96942133-96980796	OtA1982	OtA1690	NOTEST	0.0657148	0	-1.79769e+308	-1.79769e+308	0.298636	1	no
XLOC_001858	XLOC_001858	Lum	chr10:97028134-97035337	OtA1982	OtA1690	NOTEST	0	0	0	0	1	1	no
XLOC_001859	XLOC_001859	Kera	chr10:97069838-97076322	OtA1982	OtA1690	NOTEST	0	0	0	0	1	1	no
XLOC_001860	XLOC_001860	Epyc	chr10:97106701-97429724	OtA1982	OtA1690	NOTEST	0	0	0	0	1	1	no
XLOC_001861	XLOC_001861	4921510H08Rik	chr10:97106701-97429724	OtA1982	OtA1690	NOTEST	0	0	0	0	1	1	no
XLOC_001862	XLOC_001862	Atp2b1	chr10:98377297-98489845	OtA1982	OtA1690	OK	10.0613	8.43627	-0.254138	0.312749	0.754471	0.99991	no
XLOC_001863	XLOC_001863	Poc1b	chr10:98569804-98660707	OtA1982	OtA1690	OK	2.59395	1.86568	-0.475449	0.279474	0.779881	0.99991	no
XLOC_001864	XLOC_001864	Galnt4	chr10:98569804-98660707	OtA1982	OtA1690	OK	1.46783	1.25404	-0.227105	0.194987	0.845403	0.99991	no
XLOC_001865	XLOC_001865	Dusp6	chr10:98725864-98730123	OtA1982	OtA1690	OK	39.9182	18.1824	-1.13451	1.53692	0.124314	0.99991	no
XLOC_001866	XLOC_001866	Gm20110	chr10:99071804-99120768	OtA1982	OtA1690	NOTEST	0	0	0	0	1	1	no
XLOC_001867	XLOC_001867	Kitl	chr10:99478457-99563046	OtA1982	OtA1690	OK	6.78795	19.3728	1.51298	-2.17006	0.0300024	0.691162	no
XLOC_001868	XLOC_001868	Gm4312	chr10:99798309-99799223	OtA1982	OtA1690	NOTEST	0	0	0	0	1	1	no
XLOC_001869	XLOC_001869	Gm4303	chr10:99803471-99804396	OtA1982	OtA1690	NOTEST	0	0	0	0	1	1	no
XLOC_001870	XLOC_001870	Gm4302,Gm4303,Gm4305,Gm4307	chr10:99808603-99824881	OtA1982	OtA1690	NOTEST	0	0	0	0	1	1	no
XLOC_001871	XLOC_001871	Gm4312	chr10:99829132-99830046	OtA1982	OtA1690	NOTEST	0	0	0	0	1	1	no
XLOC_001872	XLOC_001872	Cep290	chr10:99950231-100051893	OtA1982	OtA1690	OK	1.31972	1.91661	0.538328	-0.441935	0.658536	0.99991	no
XLOC_001873	XLOC_001873	1700017N19Rik	chr10:100055019-100081025	OtA1982	OtA1690	NOTEST	0	0	0	0	1	1	no
XLOC_001874	XLOC_001874	Mgat4c	chr10:101144120-101854102	OtA1982	OtA1690	NOTEST	0	0	0	0	1	1	no
XLOC_001875	XLOC_001875	Mir3059	chr10:101144120-101854102	OtA1982	OtA1690	NOTEST	0	0	0	0	1	1	no
XLOC_001876	XLOC_001876	Rassf9	chr10:101974855-102009194	OtA1982	OtA1690	NOTEST	0	0	0	0	1	1	no
XLOC_001877	XLOC_001877	Slc6a15	chr10:102830425-102882013	OtA1982	OtA1690	OK	2.58494	2.87397	0.152915	-0.139471	0.889078	0.99991	no
XLOC_001878	XLOC_001878	-	chr10:102969993-103030765	OtA1982	OtA1690	OK	0	6.28541	1.79769e+308	1.79769e+308	0.0118466	0.430506	no
XLOC_001879	XLOC_001879	Gm4340	chr10:103605568-103625055	OtA1982	OtA1690	NOTEST	0	0	0	0	1	1	no
XLOC_001880	XLOC_001880	Gm15663	chr10:105011606-105020926	OtA1982	OtA1690	NOTEST	0.243709	0.167648	-0.539724	0.340929	0.733157	1	no
XLOC_001881	XLOC_001881	Ccdc59	chr10:105278534-105284778	OtA1982	OtA1690	OK	65.214	55.1534	-0.241732	0.345348	0.729832	0.99991	no
XLOC_001882	XLOC_001882	Ppfia2	chr10:105907365-106370524	OtA1982	OtA1690	NOTEST	0	0	0	0	1	1	no
XLOC_001883	XLOC_001883	Lin7a	chr10:106708886-106862199	OtA1982	OtA1690	NOTEST	0	0.0890687	1.79769e+308	1.79769e+308	0.123989	1	no
XLOC_001884	XLOC_001884	Ppp1r12a	chr10:107599427-107716998	OtA1982	OtA1690	OK	71.2188	41.9545	-0.763433	1.06495	0.2869	0.99991	no
XLOC_001885	XLOC_001885	Pawr	chr10:107769244-107851447	OtA1982	OtA1690	OK	6.36956	1.86147	-1.77475	1.73677	0.0824275	0.911384	no
XLOC_001886	XLOC_001886	9230102K24Rik	chr10:110037705-110053017	OtA1982	OtA1690	NOTEST	0	0	0	0	1	1	no
XLOC_001887	XLOC_001887	E2f7	chr10:110182520-110224440	OtA1982	OtA1690	OK	2.37694	2.81174	0.24236	-0.288362	0.77307	0.99991	no
XLOC_001888	XLOC_001888	Csrp2	chr10:110357231-110376570	OtA1982	OtA1690	OK	393.375	97.6086	-2.01083	2.89422	0.00380096	0.236789	no
XLOC_001889	XLOC_001889	Osbpl8	chr10:110601857-110734303	OtA1982	OtA1690	OK	1.51093	2.12613	0.492796	-0.571112	0.567924	0.99991	no
XLOC_001890	XLOC_001890	Bbs10	chr10:110735734-110738792	OtA1982	OtA1690	NOTEST	0.286852	0.24673	-0.217376	0.140752	0.888066	1	no
XLOC_001891	XLOC_001891	Nap1l1	chr10:110910247-110935206	OtA1982	OtA1690	OK	38.2592	49.5201	0.372209	-0.44591	0.655662	0.99991	no
XLOC_001892	XLOC_001892	Gm5176	chr10:110937843-110938401	OtA1982	OtA1690	NOTEST	0.591967	0	-1.79769e+308	-1.79769e+308	0.15616	1	no
XLOC_001893	XLOC_001893	Phlda1	chr10:110943341-110945705	OtA1982	OtA1690	OK	6.2724	5.54386	-0.178127	0.200496	0.841093	0.99991	no
XLOC_001894	XLOC_001894	Krr1	chr10:111409750-111434320	OtA1982	OtA1690	OK	13.5323	15.1479	0.162713	-0.208321	0.834979	0.99991	no
XLOC_001895	XLOC_001895	Glipr1l1	chr10:111497244-111515566	OtA1982	OtA1690	NOTEST	0	0	0	0	1	1	no
XLOC_001896	XLOC_001896	Glipr1l2	chr10:111520409-111545154	OtA1982	OtA1690	NOTEST	0	0	0	0	1	1	no
XLOC_001897	XLOC_001897	Caps2	chr10:111602731-111653611	OtA1982	OtA1690	NOTEST	0.1226	0.0984209	-0.316919	0.168697	0.866035	1	no
XLOC_001898	XLOC_001898	Kcnc2	chr10:111708178-111903360	OtA1982	OtA1690	NOTEST	0.0174272	0.0419242	1.26644	-0.577793	0.563404	1	no
XLOC_001899	XLOC_001899	1700010J16Rik	chr10:112163981-112222655	OtA1982	OtA1690	NOTEST	0	0	0	0	1	1	no
XLOC_001900	XLOC_001900	Zfc3h1	chr10:114822014-114869827	OtA1982	OtA1690	OK	3.46084	5.3352	0.624419	-0.584716	0.558739	0.99991	no
XLOC_001901	XLOC_001901	A930009A15Rik	chr10:114887369-115024836	OtA1982	OtA1690	NOTEST	0	0	0	0	1	1	no
XLOC_001902	XLOC_001902	Tspan8	chr10:115254339-115286949	OtA1982	OtA1690	NOTEST	0	0.107264	1.79769e+308	1.79769e+308	0.264413	1	no
XLOC_001903	XLOC_001903	Ptprr	chr10:115455418-115711985	OtA1982	OtA1690	NOTEST	0.0453383	0	-1.79769e+308	-1.79769e+308	0.297307	1	no
XLOC_001904	XLOC_001904	Ptprb	chr10:115738429-115826594	OtA1982	OtA1690	NOTEST	0.0624261	0.0750585	0.265865	-0.178125	0.858625	1	no
XLOC_001905	XLOC_001905	1700058G18Rik	chr10:115854923-115910579	OtA1982	OtA1690	NOTEST	0	0	0	0	1	1	no
XLOC_001906	XLOC_001906	4933412E12Rik	chr10:116387617-116400339	OtA1982	OtA1690	OK	6.41367	3.44741	-0.895636	0.73771	0.460691	0.99991	no
XLOC_001907	XLOC_001907	D630029K05Rik	chr10:116401795-116406163	OtA1982	OtA1690	NOTEST	0.108205	0.130379	0.268951	-0.111842	0.910949	1	no
XLOC_001908	XLOC_001908	Best3	chr10:116423369-116462096	OtA1982	OtA1690	NOTEST	0	0	0	0	1	1	no
XLOC_001909	XLOC_001909	Lrrc10	chr10:116482396-116483824	OtA1982	OtA1690	NOTEST	0	0.103039	1.79769e+308	1.79769e+308	0.188308	1	no
XLOC_001910	XLOC_001910	Cpm	chr10:117066555-117124408	OtA1982	OtA1690	NOTEST	0.0209233	0.0251716	0.266683	-0.112621	0.910331	1	no
XLOC_001911	XLOC_001911	4933411E08Rik	chr10:117362514-117385363	OtA1982	OtA1690	NOTEST	0	0	0	0	1	1	no
XLOC_001912	XLOC_001912	Mdm1	chr10:117578842-117606055	OtA1982	OtA1690	OK	3.40662	2.96696	-0.199357	0.116247	0.907457	0.99991	no
XLOC_001913	XLOC_001913	Il22	chr10:117642019-117647102	OtA1982	OtA1690	NOTEST	0	0	0	0	1	1	no
XLOC_001914	XLOC_001914	Ifng	chr10:117878102-117882948	OtA1982	OtA1690	NOTEST	0	0	0	0	1	1	no
XLOC_001915	XLOC_001915	1700064J06Rik	chr10:118529960-118540163	OtA1982	OtA1690	NOTEST	0	0	0	0	1	1	no
XLOC_001916	XLOC_001916	1700025F24Rik	chr10:118850499-118863920	OtA1982	OtA1690	NOTEST	0	0	0	0	1	1	no
XLOC_001917	XLOC_001917	Grip1	chr10:118891369-119512649	OtA1982	OtA1690	NOTEST	0	0.0415147	1.79769e+308	1.79769e+308	0.266172	1	no
XLOC_001918	XLOC_001918	Tmbim4	chr10:119645819-119661975	OtA1982	OtA1690	OK	158.209	136.225	-0.215837	0.1937	0.846411	0.99991	no
XLOC_001919	XLOC_001919	Llph	chr10:119664115-119669126	OtA1982	OtA1690	OK	18.8795	19.3801	0.0377537	-0.0474986	0.962116	0.99991	no
XLOC_001920	XLOC_001920	9230105E05Rik	chr10:119798330-119913991	OtA1982	OtA1690	NOTEST	0.20424	0.492118	1.26874	-0.12992	0.896629	1	no
XLOC_001921	XLOC_001921	4921513I03Rik	chr10:120202787-120215942	OtA1982	OtA1690	NOTEST	0	0.183745	1.79769e+308	1.79769e+308	0.166999	1	no
XLOC_001922	XLOC_001922	Gm15910	chr10:120218156-120336027	OtA1982	OtA1690	NOTEST	1.13242	0.953973	-0.247394	0.111148	0.911499	1	no
XLOC_001923	XLOC_001923	-	chr10:120336213-120341645	OtA1982	OtA1690	OK	3.55251	1.39362	-1.35	1.05387	0.291942	0.99991	no
XLOC_001924	XLOC_001924	Wif1	chr10:120471059-120537698	OtA1982	OtA1690	NOTEST	0.102521	0	-1.79769e+308	-1.79769e+308	0.15616	1	no
XLOC_001925	XLOC_001925	Gns	chr10:120802145-120834489	OtA1982	OtA1690	OK	10.2799	10.5945	0.0434847	-0.0591834	0.952806	0.99991	no
XLOC_001926	XLOC_001926	D930020B18Rik	chr10:121078756-121130970	OtA1982	OtA1690	NOTEST	0	0	0	0	1	1	no
XLOC_001927	XLOC_001927	BC048403	chr10:121176992-121189915	OtA1982	OtA1690	NOTEST	0.215135	0.172666	-0.317261	0.197455	0.843472	1	no
XLOC_001928	XLOC_001928	Gm4489	chr10:121556752-121567614	OtA1982	OtA1690	NOTEST	0	0	0	0	1	1	no
XLOC_001929	XLOC_001929	Avpr1a	chr10:121885554-121890509	OtA1982	OtA1690	NOTEST	0	0.0509903	1.79769e+308	1.79769e+308	0.188308	1	no
XLOC_001930	XLOC_001930	Ppm1h	chr10:122115817-122382849	OtA1982	OtA1690	NOTEST	0.33145	0.75846	1.19428	-0.985333	0.324461	1	no
XLOC_001931	XLOC_001931	Fam19a2	chr10:122701131-123178260	OtA1982	OtA1690	NOTEST	0	0.0636636	1.79769e+308	1.79769e+308	0.203486	1	no
XLOC_001932	XLOC_001932	4930503E24Rik	chr10:123906129-123961544	OtA1982	OtA1690	NOTEST	0	0	0	0	1	1	no
XLOC_001933	XLOC_001933	Lrig3	chr10:125403274-125452613	OtA1982	OtA1690	OK	0.941949	1.22607	0.380317	-0.261214	0.793928	0.99991	no
XLOC_001934	XLOC_001934	-	chr10:125579037-125603612	OtA1982	OtA1690	NOTEST	0	0.169391	1.79769e+308	1.79769e+308	0.188308	1	no
XLOC_001935	XLOC_001935	Ctdsp2,Mir26a-2,Mir546	chr10:126415772-126437031	OtA1982	OtA1690	OK	2.22487	1.77913	-0.322555	0.118431	0.905726	0.99991	no
XLOC_001936	XLOC_001936	Avil	chr10:126437764-126458050	OtA1982	OtA1690	NOTEST	0.184605	0.666766	1.85274	-1.27301	0.203015	1	no
XLOC_001937	XLOC_001937	Mettl1	chr10:126478987-126484560	OtA1982	OtA1690	OK	25.8147	15.2706	-0.757433	0.740109	0.459234	0.99991	no
XLOC_001938	XLOC_001938	Cyp27b1	chr10:126485301-126490062	OtA1982	OtA1690	NOTEST	0.0471192	0.113513	1.26847	-0.578717	0.56278	1	no
XLOC_001939	XLOC_001939	Cdk4	chr10:126500658-126504338	OtA1982	OtA1690	OK	374.525	341.377	-0.133694	0.181014	0.856357	0.99991	no
XLOC_001940	XLOC_001940	LOC100504703	chr10:126507536-126508157	OtA1982	OtA1690	OK	9.02709	6.10624	-0.563976	0.38872	0.697483	0.99991	no
XLOC_001941	XLOC_001941	Agap2	chr10:126515962-126530225	OtA1982	OtA1690	NOTEST	0	0	0	0	1	1	no
XLOC_001942	XLOC_001942	B4galnt1	chr10:126602211-126609396	OtA1982	OtA1690	NOTEST	1.05087	0.33736	-1.63923	1.10307	0.269998	1	no
XLOC_001943	XLOC_001943	F420014N23Rik	chr10:126627433-126648678	OtA1982	OtA1690	NOTEST	0.981068	1.04715	0.0940497	-0.0280838	0.977595	1	no
XLOC_001944	XLOC_001944	Dctn2	chr10:126703317-126725827	OtA1982	OtA1690	OK	24.4441	23.5112	-0.0561412	0.075	0.940215	0.99991	no
XLOC_001945	XLOC_001945	Ddit3	chr10:126727848-126748842	OtA1982	OtA1690	OK	132.998	96.8495	-0.457588	0.523724	0.60047	0.99991	no
XLOC_001946	XLOC_001946	Arhgap9	chr10:126760782-126778635	OtA1982	OtA1690	NOTEST	0	0	0	0	1	1	no
XLOC_001947	XLOC_001947	R3hdm2	chr10:126827366-126936440	OtA1982	OtA1690	NOTEST	0.925469	0.81	-0.192262	0.164333	0.869469	1	no
XLOC_001948	XLOC_001948	Stac3	chr10:126938772-126945871	OtA1982	OtA1690	NOTEST	0	0	0	0	1	1	no
XLOC_001949	XLOC_001949	Ndufa4l2	chr10:126951994-126959500	OtA1982	OtA1690	NOTEST	0	0	0	0	1	1	no
XLOC_001950	XLOC_001950	Stat6	chr10:127080041-127103759	OtA1982	OtA1690	OK	26.4586	37.3199	0.496207	-0.675929	0.499085	0.99991	no
XLOC_001951	XLOC_001951	1700012D01Rik	chr10:127104178-127105907	OtA1982	OtA1690	OK	2.77171	1.29425	-1.09866	0.752553	0.451718	0.99991	no
XLOC_001952	XLOC_001952	Tmem194	chr10:127114120-127138103	OtA1982	OtA1690	NOTEST	1.02288	1.04086	0.0251379	-0.0136426	0.989115	1	no
XLOC_001953	XLOC_001953	Myo1a	chr10:127142311-127157996	OtA1982	OtA1690	NOTEST	0.0331676	0.07985	1.26752	-0.578283	0.563073	1	no
XLOC_001954	XLOC_001954	Tac2	chr10:127161533-127168824	OtA1982	OtA1690	NOTEST	0	0	0	0	1	1	no
XLOC_001955	XLOC_001955	Zbtb39	chr10:127176593-127184395	OtA1982	OtA1690	NOTEST	0.163561	0.153024	-0.0960744	0.0660386	0.947347	1	no
XLOC_001956	XLOC_001956	Rdh1	chr10:127196818-127205355	OtA1982	OtA1690	NOTEST	0	0	0	0	1	1	no
XLOC_001957	XLOC_001957	Rdh9	chr10:127213460-127229753	OtA1982	OtA1690	NOTEST	0	0.0504369	1.79769e+308	1.79769e+308	0.188308	1	no
XLOC_001958	XLOC_001958	Rdh16	chr10:127238208-127252895	OtA1982	OtA1690	NOTEST	0	0	0	0	1	1	no
XLOC_001959	XLOC_001959	Rdh18-ps	chr10:127261271-127283621	OtA1982	OtA1690	NOTEST	0	0	0	0	1	1	no
XLOC_001960	XLOC_001960	Rdh19	chr10:127286983-127298232	OtA1982	OtA1690	NOTEST	0	0	0	0	1	1	no
XLOC_001961	XLOC_001961	BC089597	chr10:127303531-127314375	OtA1982	OtA1690	NOTEST	0	0	0	0	1	1	no
XLOC_001962	XLOC_001962	Sdr9c7	chr10:127335590-127348815	OtA1982	OtA1690	NOTEST	0	0	0	0	1	1	no
XLOC_001963	XLOC_001963	Prim1	chr10:127452270-127467086	OtA1982	OtA1690	OK	58.347	61.2792	0.0707382	-0.104198	0.917012	0.99991	no
XLOC_001964	XLOC_001964	Naca	chr10:127472401-127485693	OtA1982	OtA1690	OK	94.67	174.51	0.88233	-1.29373	0.19576	0.99991	no
XLOC_001965	XLOC_001965	Ptges3	chr10:127496037-127514310	OtA1982	OtA1690	OK	222.831	263.427	0.241457	-0.308744	0.757516	0.99991	no
XLOC_001966	XLOC_001966	Atp5b	chr10:127520362-127527444	OtA1982	OtA1690	OK	159.502	142.487	-0.162742	0.231871	0.816638	0.99991	no
XLOC_001967	XLOC_001967	Mir677	chr10:127520362-127527444	OtA1982	OtA1690	NOTEST	0	0	0	0	1	1	no
XLOC_001968	XLOC_001968	Baz2a	chr10:127528695-127566360	OtA1982	OtA1690	OK	3.15178	2.41951	-0.381455	0.237218	0.812488	0.99991	no
XLOC_001969	XLOC_001969	Gls2	chr10:127631690-127648850	OtA1982	OtA1690	NOTEST	0	0	0	0	1	1	no
XLOC_001970	XLOC_001970	Mip	chr10:127662893-127668867	OtA1982	OtA1690	NOTEST	0.0538795	0	-1.79769e+308	-1.79769e+308	0.200254	1	no
XLOC_001971	XLOC_001971	Timeless	chr10:127669118-127689997	OtA1982	OtA1690	OK	3.48758	2.36419	-0.560883	0.512011	0.608643	0.99991	no
XLOC_001972	XLOC_001972	Apon	chr10:127691186-127692957	OtA1982	OtA1690	NOTEST	0.147807	0	-1.79769e+308	-1.79769e+308	0.15616	1	no
XLOC_001973	XLOC_001973	Apof	chr10:127705052-127707207	OtA1982	OtA1690	NOTEST	0.121068	0.0729611	-0.730614	0.336955	0.736151	1	no
XLOC_001974	XLOC_001974	Stat2	chr10:127707613-127729973	OtA1982	OtA1690	OK	1.97111	0.842599	-1.22609	0.583218	0.559746	0.99991	no
XLOC_001975	XLOC_001975	Pan2	chr10:127740390-127758414	OtA1982	OtA1690	OK	4.15471	3.51119	-0.242789	0.180357	0.856872	0.99991	no
XLOC_001976	XLOC_001976	Cnpy2	chr10:127759514-127764243	OtA1982	OtA1690	OK	126.565	67.9208	-0.897956	1.12946	0.258703	0.99991	no
XLOC_001977	XLOC_001977	Cs	chr10:127774791-127799535	OtA1982	OtA1690	OK	119.889	156.265	0.3823	-0.458523	0.646577	0.99991	no
XLOC_001978	XLOC_001978	Ankrd52	chr10:127814179-127831062	OtA1982	OtA1690	NOTEST	0.407199	0.450587	0.146073	-0.125623	0.90003	1	no
XLOC_001979	XLOC_001979	Rnf41	chr10:127848671-127882991	OtA1982	OtA1690	OK	12.2357	19.1714	0.647858	-0.552837	0.580375	0.99991	no
XLOC_001980	XLOC_001980	Smarcc2	chr10:127896291-127927230	OtA1982	OtA1690	OK	3.90434	2.59805	-0.587649	0.49038	0.623865	0.99991	no
XLOC_001981	XLOC_001981	Pmel	chr10:128143313-128182090	OtA1982	OtA1690	NOTEST	0.271219	0.0653599	-2.05298	0.635547	0.525072	1	no
XLOC_001982	XLOC_001982	Wibg	chr10:128184934-128203624	OtA1982	OtA1690	OK	3.23581	1.43364	-1.17445	0.770206	0.441178	0.99991	no
XLOC_001983	XLOC_001983	Mmp19	chr10:128227965-128241426	OtA1982	OtA1690	OK	3.283	1.82332	-0.848445	0.466365	0.640954	0.99991	no
XLOC_001984	XLOC_001984	Dnajc14	chr10:128242508-128258687	OtA1982	OtA1690	OK	10.2204	9.42722	-0.116551	0.126194	0.899578	0.99991	no
XLOC_001985	XLOC_001985	Sarnp	chr10:128258826-128314787	OtA1982	OtA1690	OK	50.3797	62.5501	0.312171	-0.349941	0.726383	0.99991	no
XLOC_001986	XLOC_001986	Cd63	chr10:128345974-128349885	OtA1982	OtA1690	OK	2593.94	7518.24	1.53525	-1.18928	0.234331	0.99991	no
XLOC_001987	XLOC_001987	Bloc1s1	chr10:128356966-128361006	OtA1982	OtA1690	OK	21.8182	6.84193	-1.67306	0.305137	0.760262	0.99991	no
XLOC_001988	XLOC_001988	Itga7	chr10:128370868-128398044	OtA1982	OtA1690	NOTEST	0.0821045	0.98805	3.58905	-2.11211	0.0346774	1	no
XLOC_001989	XLOC_001989	Olfr9	chr10:128426969-128427908	OtA1982	OtA1690	NOTEST	0	0	0	0	1	1	no
XLOC_001990	XLOC_001990	Olfr763	chr10:128448342-128449272	OtA1982	OtA1690	NOTEST	0	0	0	0	1	1	no
XLOC_001991	XLOC_001991	Olfr774	chr10:128675206-128676145	OtA1982	OtA1690	NOTEST	0	0	0	0	1	1	no
XLOC_001992	XLOC_001992	Olfr775	chr10:128687591-128688530	OtA1982	OtA1690	NOTEST	0	0	0	0	1	1	no
XLOC_001993	XLOC_001993	Olfr776	chr10:128698018-128698957	OtA1982	OtA1690	NOTEST	0	0	0	0	1	1	no
XLOC_001994	XLOC_001994	Olfr780	chr10:128758680-128759619	OtA1982	OtA1690	NOTEST	0	0	0	0	1	1	no
XLOC_001995	XLOC_001995	Olfr781	chr10:128769938-128770874	OtA1982	OtA1690	NOTEST	0	0	0	0	1	1	no
XLOC_001996	XLOC_001996	Olfr782	chr10:128787620-128788565	OtA1982	OtA1690	NOTEST	0	0	0	0	1	1	no
XLOC_001997	XLOC_001997	Olfr784	chr10:128824690-128825650	OtA1982	OtA1690	NOTEST	0	0	0	0	1	1	no
XLOC_001998	XLOC_001998	Olfr786	chr10:128873869-128874808	OtA1982	OtA1690	NOTEST	0	0	0	0	1	1	no
XLOC_001999	XLOC_001999	Olfr787	chr10:128899733-128900672	OtA1982	OtA1690	NOTEST	0	0	0	0	1	1	no
[truncated: 23,469 more rows]
